# Supplementary material for: Concatenation of paired-end reads improves taxonomic classification of amplicons for profiling microbial communities
Source: BMC Bioinformatics. 2021 Oct 12;22:493. doi: 10.1186/s12859-021-04410-2 (PMC8507205; doi:10.1186/s12859-021-04410-2)
Supplement: Supplementary file 3 — Additional file 3. Table S1. Mock community sequence information and trimmed length positions. Primer information includes the name of each primer in the literature and the associated sequence, read lengths of paired reads, length of the reads after length-trimming by median Q20 score, SRA and Bioproject accessions, and citation. Table S2. Bacteria present within each mock community. Table S3. DADA2 statistics for each pipeline per mock community. Input represents the number of reads used after the trimming and merging/concatenating steps; Filtered is the amount of sequences remaining after DADA2 filtering based on a maxee=2; Denoised is the number of sequences remaining after DADA2 denoising; Merged and % of input merged applies only to pipelines with merging by DADA2 (NMd, LMd , QMd and QdMd); Non-chimeric output sequences were passed into the taxonomic classifier; % output is the percent of sequences from the input left for taxonomic classification. Table S4. Genera that were originally determined as false positives (FP) but have synonyms of taxa from mock communities, and therefore were renamed to match taxa from mock communities (modified names now represent true positives – TPs). Table S5. True positive (TP), false positive (FP), and false negative (FN) genera that are shared and unique between GG and SILVA reference databases. Mocks are grouped per study. Table S6. TP, FP, and FN counts for each pipeline per mock along with the calculated precision, recall, and F-measure. SILVA reference database and an ASV abundance threshold of 0.01% was used to filter out low abundant ASVs before these calculations were performed. Pipelines arranged by descending F-measure score per mock. Table S7. True positive (TP), false positive (FP), and false negative (FN) bacterial genera found in each mock per pipeline with SILVA database. [file 12859_2021_4410_MOESM3_ESM.xlsx]

## Sheet: ST1
Supplementary Table 1: Mock community sequence information and trimmed length positions. Primer information includes the name of each primer in the literature and the associated sequence, read lengths of paired reads, length of the reads after length-trimming by median Q20 score, SRA and Bioproject accessions, and citation.
Study ID	No. Samples	F primer sequence info	R primer sequence info	Paired read length	Length trim positions	SRA	Bioproject	Citation
C1	1	515f: CCGTGCCAGCMGCCGCGGTAA	806r: GGACTACHVGGGTWTCTAAT	2 x 251	F: 235 R: 217	SRX1478507	PRJNA292120	Callahan 2016
G1	1	515f: CCGTGCCAGCMGCCGCGGTAA	806r: GGACTACHVGGGTWTCTAAT	2 x 301	F: 301 R: 258	SRR3163901	PRJNA305443	Gohl 2016
G2	1	515f: CCGTGCCAGCMGCCGCGGTAA	806r: GGACTACHVGGGTWTCTAAT	2 x 301	F: 299 R: 207	SRR3163887	PRJNA305443	Gohl 2016
G3	1	515f: CCGTGCCAGCMGCCGCGGTAA	806r: GGACTACHVGGGTWTCTAAT	2 x 301	F: 301 R: 229	SRR3163904	PRJNA305443	Gohl 2016
G4	1	515f: CCGTGCCAGCMGCCGCGGTAA	806r: GGACTACHVGGGTWTCTAAT	2 x 301	F: 299 R: 209	SRR3163893	PRJNA305443	Gohl 2016
S1	3	515f: CCGTGCCAGCMGCCGCGGTAA	806r: GGACTACHVGGGTWTCTAAT	2 x 250	F: 240* R: 220*	86: ERR777737 87: ERR777738 88: ERR777739	PRJEB6244	Schirmer 2015
S2	3	515f: CCGTGCCAGCMGCCGCGGTAA	806r: GGACTACHVGGGTWTCTAAT	2 x 250	F: 240* R: 220*	89: ERR777740 90: ERR777741 91: ERR777742	PRJEB6244	Schirmer 2015
S3	3	341f: CCTACGGGNGGCWGCAG	806r: GGACTACHVGGGTWTCTAAT	2 x 250	F: 240* R: 220*	97: ERR777746 98: ERR777747 99: ERR777748	PRJEB6244	Schirmer 2015
S4	3	341f: CCTACGGGNGGCWGCAG	805ra: GACTACHVGGGTATCTAATCC	2 x 250	F: 240* R: 220*	100: ERR777676 101: ERR777677 102: ERR777678	PRJEB6244	Schirmer 2015
A1	12	27f: GAGTTTGATCMTGGCTCAG	518r: ATTACCGCGGCTGCTGG	2 x 301	F: 301 R: 225**	80: SRR3672680 81: SRR3672681 82: SRR3672682 83: SRR3672683 84: SRR3672684 85: SRR3672685 86: SRR3672686 87: SRR3672687 88: SRR3672688 89: SRR3672689 90: SRR3672690 91: SRR3672691	PRJNA325813	Allen 2016
* No median Q-score was below 20 so F/R trim positions of 240/220 were used as performed by Caruso et al 2019 for these mock communities.
** First Q-score below 20 was at 216R but wanted to ensure sufficient overlap for merging so 225 was chosen.

## Sheet: ST2
Supplementary Table 2: Bacteria present within each mock community.
Study ID	Family	Genus	Species	Strain
C1 Callahan	Bacteroidaceae	Bacteroides	cellulosilyticus	DSM 14838
	Bacteroidaceae	Bacteroides	eggerthii	BEI HM-210
	Bacteroidaceae	Bacteroides	fragilis	ATCC 23745
	Bacteroidaceae	Bacteroides	massiliensis	JCM 12982
	Bacteroidaceae	Bacteroides	ovatus	DSM 1896
	Bacteroidaceae	Bacteroides	thetaiotaomicron	DSM 2079
	Bacteroidaceae	Bacteroides	uniformis	DSM 6597
	Bacteroidaceae	Bacteroides	vulgatus	DSM 1447
	Bacteroidaceae	Barnesiella	intestinihominis	DSM 21032
	Clostridiaceae	Clostridium	celatum	JCM 1394
	Erysipelotrichaceae	Clostridium	cocleatum	DSM 1551
	Ruminococcaceae	Clostridium	methylpentosum	DSM 5476
	Lachnospiraceae	Clostridium	phytofermentans	ATCC 700394
	Lachnospiraceae	Clostridium	xylanovorans	DSM 12503
	Lachnospiraceae	Coprococcus	comes	ATCC 27758
	Lachnospiraceae	Eubacterium	rectale	DSM 17629
	Lachnospiraceae	Howardella	ureilytica	DSM 15118
	Porphyromonadaceae	Parabacteroides	distasonis	JCM 13400
	Porphyromonadaceae	Parabacteroides	distasonis	JCM 13401
	Porphyromonadaceae	Parabacteroides	merdae	DSM 19495
	Porphyromonadaceae	Parabacteroides	D13	BEI HM-77
	Paraprevotellaceae	Paraprevotella	clara	DSM 19731
	Prevotellaceae	Prevotella	buccalis	ATCC 35310
	Prevotellaceae	Prevotella	copri	DSM 18205
	Lachnospiraceae	Roseburia	intestinalis	DSM 14610
	Lachnospiraceae	Roseburia	inulinivorans	DSM 16841
	Lachnospiraceae	Ruminococcus	gnavus	ATCC 29149
G 1-4 Gohl	Moraxellaceae	Acinetobacter	baumannii	ATCC 17978
	Actinomycetaceae	Actinomyces	odontolyticus	ATCC 17982
	Bacillaceae	Bacillus	cereus	ATCC 10987
	Bacteroidaceae	Bacteroides	vulgatus	ATCC 8482
	Clostridiaceae	Clostridium	beijerinckii	ATCC 51743
	Deinococcaceae	Deinococcus	radiodurans	DSM_20539
	Enterococcaceae	Enterococcus	faecalis	ATCC 47077
	Enterobacteriaceae	Escherichia	coli	ATCC 700926
	Helicobacteraceae	Helicobacter	pylori	ATCC 700392
	Lactobacillaceae	Lactobacillus	gasseri	DSM_20243
	Listeriaceae	Listeria	monocytogenes	ATCC BAA-679
	Neisseriaceae	Neisseria	meningitidis	ATCC BAA-335
	Propionibacteriaceae	Propionibacterium	acnes	DSM16379
	Pseudomonadaceae	Pseudomonas	aeruginosa	ATCC 47085
	Rhodobacteraceae	Rhodobacter	sphaeroides	ATCC 17023
	Staphylococcaceae	Staphylococcus	aureus	ATCC BAA-1718
	Staphylococcaceae	Staphylococcus	epidermidis	ATCC 12228
	Streptococcaceae	Streptococcus	agalactiae	ATCC BAA-611
	Streptococcaceae	Streptococcus	mutans	ATCC 700610
	Streptococcaceae	Streptococcus	pneumoniae	ATCC BAA-334
S 1-4 Schirmer	Acidobacteriaceae	Acidobacterium	capsulatum	ATCC 51196
	Rhodobacteraceae	Ruegeria	pomeroyi	DSS-3
	Akkermansiaceae	Akkermansia	muciniphila	ATCC BAA-835
	Micromonosporaceae	Salinispora	arenicola	CNS-205
	Family III	Caldicellulosiruptor	bescii	DSM 6725
	Micromonosporaceae	Salinispora	tropica	CNB-440
	Bacteroidaceae	Bacteroides	thetaiotaomicron	VPI-5482
	Shewanellaceae	Shewanella	baltica	OS185
	Bacteroidaceae	Bacteroides	vulgatus	ATCC 8482
	Shewanellaceae	Shewanella	baltica	OS223
	Alcaligenaceae	Bordetella	bronchiseptica	RB50
	Rhodobacteraceae	Sulfitobacter	sp.	EE-36
	Burkholderiaceae	Burkholderia	xenovorans	LB400
	Rhodobacteraceae	Sulfitobacter	sp.	NAS-14.1
	Caldicellulosiruptor	Caldicellulosiruptor	saccharolyticus	DSM 8903
	Hydrogenothermaceae	Sulfurihydrogenibium	sp.	YO3AOP1
	Chlorobiaceae	Chlorobaculum	tepidum	TLS
	Sulfurihydrogenibium	Sulfurihydrogenibium	yellowstonense	SS-5
	Chlorobiaceae	Chlorobium	limicola	DSM 245
	Thermoanaerobacteraceae	Thermoanaerobacter	pseudethanolicus	ATCC 33223
	Chlorobiaceae	Chlorobium	phaeobacteroides	DSM 266
	Thermotogaceae	Thermotoga	neapolitana	DSM 4359
	Chlorobiaceae	Chlorobium	phaeovibrioides	DSM 265
	Thermotogaceae	Thermotoga	petrophila	RKU-1
	Chloroflexaceae	Chloroflexus	aurantiacus	J-10-fl
	Thermotogaceae	Thermotoga	sp.	RQ2
	Clostridiaceae	Clostridium	thermocellum	ATCC 27405
	Thermaceae	Thermus	thermophilus	HB8
	Deinococcaceae	Deinococcus	radiodurans	R1
	Spirochaetaceae	Treponema	denticola	ATCC 35405
	Desulfovibrionaceae	Desulfovibrio	desulfuricans	ATCC 27774
	Spirochaetaceae	Treponema	vincentii	I
	Desulfovibrionaceae	Desulfovibrio	piger	ATCC 29098
	Sphingomonadaceae	Zymomonas	mobilis	mobilis ZM4
	Dictyoglomaceae	Dictyoglomus	turgidum	DSM 6724
	Pectobacteriaceae	Dickeya	chrysanthemi	N/A
	Enterococcaceae	Enterococcus	faecalis	V583v
	Fusobacteriaceae	Fusobacterium	nucleatum	nucleatum ATCC 25586
	Gemmatimonadaceae	Gemmatimonas	aurantiaca	T-27T
	Herpetosiphonaceae	Herpetosiphon	aurantiacus	ATCC 23779
	Aquificaceae	Hydrogenobaculum	sp.	Y04AAS1
	Unclassified	Leptothrix	cholodnii	SP-6
	Nitrosomonadaceae	Nitrosomonas	europaea	ATCC 19718
	Nostocaceae	Nostoc	sp.	PCC 7120
	Chlorobiaceae	Pelodictyon	phaeoclathratiforme	BU-1
	Hydrogenothermaceae	Persephonella	marina	EX-H1
	Porphyromonadaceae	Porphyromonas	gingivalis	ATCC 33277
	Pirellulaceae	Rhodopirellula	baltica	SH 1
	Rhodospirillaceae	Rhodospirillum	rubrum	ATCC 11170
A1 Allen	Campylobacteraceae	Campylobacter	jejuni	11168
	Enterobacteriaceae	Salmonella	enterica	serovar Typhimurium SL1344
	Enterobacteriaceae	Escherichia	coli	mg1655
	Veillonellaceae	Megasphaera	elsdenii	LC-1
	Synergistaceae	Cloacibacillus	porcorum	CL-84
	Brachyspiraceae	Brachyspira	hyodysenteriae	N/A
	Pasteurellaceae	Haemophilus	parasuis	29755
	Alcaligenaceae	Bordetella	bronchiseptica	1289
	Staphylococcaceae	Staphylococcus	aureus	USA300
	Bacteroidaceae	Bacteroides	thetaiotaomicron	N/A
	Ruminococcaceae	Faecalibacterium	prausnitzii	A2-165
	Streptococcaceae	Streptococcus	parasanguinis	N/A
	Tennerellaceae	Parabacteroides	merdae	N/A
	Oscillospiraceae	Oscillibacter	valericigenes	N/A
	Desulfovibrionaceae	Desulfovibrio	gigas	N/A
	Lactobacillaceae	Lactobacillus	delbrueckii	subspecies bulgaricus
	Coriobacteriaceae	Coriobacterium	glomerans	N/A
	Burkholderiaceae	Oxalobacter	formigenes	BA-2
	Lachnospiraceae	Roseburia	hominis	A2-183
	Methanobacteriaceae	Methanobrevibacter	smithii	(used as control)

## Sheet: ST3
Supplementary Table 3: DADA2 statistics for each pipeline per mock community. Input represents the number of reads used after the trimming and merging/concatenating steps; Filtered is the amount of sequences remaining after DADA2 filtering based on a maxee=2; Denoised is the number of sequences remaining after DADA2 denoising; Merged and % of input merged applies only to pipelines with merging by…
Mock	Pipeline	Input	Filtered	% of input passed filter	Denoised	Merged	% of input merged	Non-chimeric	% of input non-chimeric
A1	NMd	237601	8248	4.08	7945	3899	1.9	3886	1.89
A1	LMd	237601	130169	55.72	127794	124230	53.26	117958	51.16
A1	QMd	237402	130609	54.6	127700	78857	34.61	76802	33.95
A1	QdMd	237601	196792	83.47	196087	4927	2.11	4927	2.11
A1	NMp	233419	216611	92.27	216022	0	0	215215	91.82
A1	LMp	225882	179952	78.67	176969	0	0	170491	75.38
A1	QMp	200640	172267	85.33	169658	0	0	167035	83.5
A1	NBp	237444	216939	90.92	216315	0	0	215505	90.46
A1	LBp	237472	184440	76.68	181429	0	0	174823	73.52
A1	QBp	228261	190363	82.81	187399	0	0	184307	80.99
A1	NCs	237601	5357	2.66	4739	0	0	4677	2.32
A1	LCs	237601	104600	44.9	100774	0	0	98692	42.69
A1	QCs	237402	88836	37.03	81008	0	0	81008	33.95
A1	NR1	237601	169369	70.1	166496	0	0	149022	62.39
A1	LR1	237601	171709	71.17	168879	0	0	150803	63.19
A1	NR2	237601	8341	4.13	7912	0	0	7187	3.53
A1	LR2	237601	139959	60.41	139225	0	0	134628	58.27
C1	NMd	2040485	398634	19.54	398618	1070	0.05	1070	0.05
C1	LMd	2040485	1038663	50.9	1038610	1019875	49.98	1015508	49.77
C1	QMd	2040108	957737	46.95	957457	920930	45.14	917344	44.97
C1	QdMd	2040485	1636120	80.18	1635958	1543951	75.67	1540195	75.48
C1	NMp	1805544	100370	5.56	100370	NA	NA	100370	5.56
C1	LMp	1894990	1853775	97.83	1853002	NA	NA	1853002	97.78
C1	QMp	1981071	1568581	79.18	1568566	NA	NA	1568566	79.18
C1	NBp	1807476	100773	5.58	100773	NA	NA	100773	5.58
C1	LBp	1896721	1854111	97.75	1853336	NA	NA	1853336	97.71
C1	QBp	1996720	1580970	79.18	1580954	NA	NA	1580954	79.18
C1	NCs	2040485	311710	15.28	310757	NA	NA	310754	15.23
C1	LCs	2040485	865011	42.39	863228	NA	NA	863065	42.3
C1	QCs	2040108	641112	31.43	637475	NA	NA	637475	31.25
C1	NR1	2040485	1336804	65.51	1336410	NA	NA	1329518	65.16
C1	LR1	2040485	1464852	71.79	1463498	NA	NA	1455823	71.35
C1	NR2	2040485	401116	19.66	401079	NA	NA	399198	19.56
C1	LR2	2040485	1069364	52.41	1069212	NA	NA	1064603	52.17
G1	NMd	356563	105954	29.72	105581	105176	29.5	10608	2.98
G1	LMd	356563	229349	64.32	228669	226876	63.63	29440	8.26
G1	QMd	356472	208338	58.44	207644	203438	57.07	27265	7.65
G1	QdMd	356563	292374	82	292344	62580	17.55	62580	17.55
G1	NMp	159808	134808	84.36	134386	NA	NA	133541	83.56
G1	LMp	84461	68480	81.08	68114	NA	NA	66375	78.59
G1	QMp	156366	136814	87.5	136255	NA	NA	135620	86.73
G1	NBp	347237	271329	78.14	270587	NA	NA	186068	53.59
G1	LBp	295970	222729	75.25	221841	NA	NA	118992	40.2
G1	QBp	325147	276279	84.97	275224	NA	NA	190147	58.48
G1	NCs	356563	87380	24.51	85787	NA	NA	41870	11.74
G1	LCs	356563	192992	54.13	191912	NA	NA	89608	25.13
G1	QCs	356472	161897	45.42	159028	NA	NA	89578	25.13
G1	NR1	356563	264383	74.15	263474	NA	NA	34145	9.58
G1	LR1	356563	264383	74.15	263474	NA	NA	34145	9.58
G1	NR2	356563	108078	30.31	107798	NA	NA	83108	23.31
G1	LR2	356563	249603	70	249075	NA	NA	247044	69.28
G2	NMd	207197	767	0.37	733	576	0.28	576	0.28
G2	LMd	207197	91710	44.26	90226	79331	38.29	11328	5.47
G2	QMd	207122	45320	21.88	44378	43200	20.86	16837	8.13
G2	QdMd	207197	207197	100	NA	NA	NA	NA	NA
G2	NMp	68979	48269	69.98	47648	NA	NA	42174	61.14
G2	LMp	76160	50590	66.43	50043	NA	NA	41266	54.18
G2	QMp	97336	76055	78.14	75795	NA	NA	75795	77.87
G2	NBp	202126	126018	62.35	124358	NA	NA	67203	33.25
G2	LBp	168803	105884	62.73	104662	NA	NA	61292	36.31
G2	QBp	175860	134079	76.24	132479	NA	NA	111128	63.19
G2	NCs	207197	374	0.18	45	NA	NA	45	0.02
G2	LCs	207197	62783	30.3	59045	NA	NA	35775	17.27
G2	QCs	207122	22486	10.86	16311	NA	NA	16311	7.88
G2	NR1	207197	119103	57.48	117317	NA	NA	15393	7.43
G2	LR1	207197	123709	59.71	121752	NA	NA	16358	7.89
G2	NR2	207197	772	0.37	681	NA	NA	681	0.33
G2	LR2	207197	106885	51.59	106239	NA	NA	88998	42.95
G3	NMd	336667	72233	21.46	72046	71659	21.28	13347	3.96
G3	LMd	336667	237240	70.47	236596	235033	69.81	49833	14.8
G3	QMd	336562	201557	59.89	200980	195056	57.96	42241	12.55
G3	QdMd	336667	278291	82.66	277959	105457	31.32	105402	31.31
G3	NMp	89057	71205	79.95	70909	NA	NA	70203	78.83
G3	LMp	48970	31074	63.46	30717	NA	NA	30596	62.48
G3	QMp	95595	81630	85.39	81130	NA	NA	81009	84.74
G3	NBp	331043	257344	77.74	256707	NA	NA	134480	40.62
G3	LBp	312350	242385	77.6	241712	NA	NA	83415	26.71
G3	QBp	317507	274125	86.34	273294	NA	NA	138996	43.78
G3	NCs	336667	60746	18.04	59947	NA	NA	26921	8
G3	LCs	336667	208077	61.8	207312	NA	NA	96227	28.58
G3	QCs	336562	157652	46.84	155149	NA	NA	83315	24.75
G3	NR1	336667	253041	75.16	252262	NA	NA	53303	15.83
G3	LR1	336667	253041	75.16	252262	NA	NA	53303	15.83
G3	NR2	336667	73301	21.77	73147	NA	NA	61622	18.3
G3	LR2	336667	269115	79.94	268655	NA	NA	267098	79.34
G4	NMd	208189	492	0.24	418	369	0.18	349	0.17
G4	LMd	208189	91765	44.08	91090	86197	41.4	21329	10.25
G4	QMd	208140	49533	23.8	48984	45202	21.72	14342	6.89
G4	QdMd	208189	128224	61.59	128214	38918	18.69	38583	18.53
G4	NMp	47441	29618	62.43	29422	NA	NA	19115	40.29
G4	LMp	90040	61460	68.26	61035	NA	NA	34024	37.79
G4	QMp	82734	65052	78.63	64992	NA	NA	59802	72.28
G4	NBp	207237	126372	60.98	125597	NA	NA	32505	15.68
G4	LBp	191762	125518	65.46	124826	NA	NA	49312	25.72
G4	QBp	195762	151422	77.35	150932	NA	NA	90669	46.32
G4	NCs	208189	230	0.11	136	NA	NA	136	0.07
G4	LCs	208189	61452	29.52	59733	NA	NA	32460	15.59
G4	QCs	208140	23170	11.13	20994	NA	NA	20994	10.09
G4	NR1	208189	119272	57.29	118444	NA	NA	26641	12.8
G4	LR1	208189	122848	59.01	122066	NA	NA	26758	12.85
G4	NR2	208189	498	0.24	427	NA	NA	427	0.21
G4	LR2	208189	108511	52.12	108336	NA	NA	92780	44.57
S1	NMd	930665	890616	95.56	886676	871129	93.43	866860	92.96
S1	LMd	930665	896150	96.18	892163	880650	94.43	876362	93.95
S1	QMd	929871	889951	95.58	886249	871324	93.53	867056	93.06
S1	QdMd	930665	782238	83.62	780329	751449	80.21	749443	79.99
S1	NMp	922253	907495	98.35	904037	0	0	901003	97.62
S1	LMp	922889	909794	98.54	906127	0	0	902832	97.76
S1	QMp	920014	905621	98.39	902638	0	0	899610	97.71
S1	NBp	927207	912111	98.32	907230	0	0	904194	97.43
S1	LBp	927533	914131	98.51	909102	0	0	905805	97.57
S1	QBp	923919	909273	98.37	905114	0	0	902082	97.55
S1	NCs	930665	891050	95.65	885289	0	0	885289	95.01
S1	LCs	930665	882298	94.65	876709	0	0	876709	94.03
S1	QCs	929871	864239	92.73	857581	0	0	857581	91.98
S1	NR1	930665	906204	97.32	901193	0	0	896551	96.23
S1	LR1	930665	908123	97.53	903179	0	0	898531	96.45
S1	NR2	930665	904814	97.08	900202	0	0	898160	96.36
S1	LR2	930665	911463	97.82	907322	0	0	907108	97.32
S2	NMd	525990	503368	95.02	501556	480117	90.18	479564	90.09
S2	LMd	525990	506585	95.77	504797	484186	91.03	483635	90.93
S2	QMd	525548	503197	95.07	501405	480266	90.29	479713	90.19
S2	QdMd	525990	437128	81.22	435829	415608	77.11	415368	77.08
S2	NMp	506283	497615	98.16	495127	0	0	494733	97.34
S2	LMp	507513	499950	98.4	498407	0	0	497971	97.74
S2	QMp	509521	501265	98.25	499805	0	0	499413	97.69
S2	NBp	517402	508312	98.11	506095	0	0	505701	97.23
S2	LBp	518170	510199	98.35	508108	0	0	507672	97.53
S2	QBp	516286	507703	98.21	505702	0	0	505308	97.43
S2	NCs	525990	504140	95.7	501493	0	0	501246	94.74
S2	LCs	525990	499074	94.46	496457	0	0	496024	93.42
S2	QCs	525548	487326	91.87	482443	0	0	480951	90.45
S2	NR1	525990	512858	97.47	510733	0	0	510130	96.57
S2	LR1	525990	513946	97.68	511890	0	0	511287	96.81
S2	NR2	525990	511433	96.49	508591	0	0	508281	95.43
S2	LR2	525990	515065	97.33	512592	0	0	506805	95.06
S3	NMd	89360	82459	91.65	81971	78769	87.33	77757	86.18
S3	LMd	89361	83312	92.69	82794	28523	32.54	28514	32.53
S3	QMd	89119	82161	91.57	81741	78783	87.66	77771	86.5
S3	QdMd	89360	68730	75.31	68236	61853	67.58	61104	66.66
S3	NMp	86781	81780	94.11	80904	0	0	80063	91.7
S3	LMp	39530	38431	97.13	37741	0	0	37388	93.64
S3	QMp	84669	80785	95.37	80157	0	0	79321	93.38
S3	NBp	88224	83108	94.07	82355	0	0	81514	91.84
S3	LBp	72885	70627	96.85	70214	0	0	69860	95.6
S3	QBp	86617	82368	95.06	81821	0	0	80984	93.27
S3	NCs	89360	84941	95.03	84380	0	0	83450	93.13
S3	LCs	89361	83352	93.08	82944	0	0	82139	91.59
S3	QCs	89119	79922	89.21	78059	0	0	77056	85.77
S3	NR1	89360	86063	96.3	85649	0	0	84616	94.57
S3	LR1	89361	86194	96.44	85755	0	0	85099	95.11
S3	NR2	89360	84954	94.39	84178	0	0	84178	93.47
S3	LR2	89361	85827	95.45	85089	0	0	85089	94.6
S4	NMd	411184	383216	93.12	382569	370924	89.69	369069	89.25
S4	LMd	411188	387409	94.1	386795	132556	32.01	132405	31.98
S4	QMd	410688	382596	93.03	381932	370900	89.83	369034	89.39
S4	QdMd	411184	322087	78.32	321400	295454	71.58	292894	70.96
S4	NMp	405375	384196	94.74	382901	0	0	381886	93.96
S4	LMp	225715	219223	97.06	218167	0	0	216516	95.59
S4	QMp	396419	379260	95.64	378211	0	0	377201	94.97
S4	NBp	408649	387230	94.73	386301	0	0	385285	94.13
S4	LBp	355605	344854	96.88	344178	0	0	342517	96.19
S4	QBp	402730	384346	95.4	383517	0	0	382505	94.83
S4	NCs	411184	392209	95.29	391435	0	0	388154	94.25
S4	LCs	411188	384747	93.54	384038	0	0	382067	92.86
S4	QCs	410688	371974	90.56	369027	0	0	367487	89.27
S4	NR1	411184	398100	96.71	397353	0	0	391787	95.17
S4	LR1	411188	398652	96.85	397947	0	0	393987	95.7
S4	NR2	411184	392711	95.51	391202	0	0	390558	94.98
S4	LR2	411188	397008	96.52	395840	0	0	395261	96.06

## Sheet: ST4
Supplementary Table 4: Genera that were originally determined as false positives (FP) but have synonyms of taxa from mock communities, and therefore were renamed to match taxa from mock communities (modified names now represent true positives – TPs).*
Original reported genus name	Modified genus name to match mock	Reason	Source
Actinobacillus	Haemophilus	Heterotypic synonym**	SILVA accession # ABKM02000052
Anabaena	Nostoc	Heterotypic synonym	https://www.ncbi.nlm.nih.gov/Taxonomy/Browser/wwwtax.cgi?mode=Info&id=103690&lvl=3&lin=f&keep=1&srchmode=1&unlock
Anaerocolumna	Clostridium	Heterotypic synonym***	SILVA accession # AB275140
Cutibacterium	Propionibacterium	Heterotypic synonym***	SILVA accession # JX104021
Erysipelatoclostridium	Clostridium	Heterotypic synonym	https://lpsn.dsmz.de/genus/erysipelatoclostridium
GCA-900066575	Clostridium	Name of strain was in genus column	https://www.ncbi.nlm.nih.gov/assembly/GCA_900066575.1/
Hungateiclostridium	Clostridium	Homotypic synonym	https://lpsn.dsmz.de/species/hungateiclostridium-thermocellum
Ruminiclostridium	Clostridium	Heterotypic synonym	https://www.ncbi.nlm.nih.gov/Taxonomy/Browser/wwwtax.cgi?mode=Info&id=203119&lvl=3&lin=f&keep=1&srchmode=1&unlock
*SILVA had many characters not relating to genera identification as described in the 'Methods' section. All of these were reclassified as genera ‘unknown’
**SILVA, SILVA Ref, and SILVA Ref NR define as the original name while SILVA EMBL-EBI/ENA define as modified name
**SILVA, SILVA Ref, and SILVA Ref NR define as the original name while SILVA EMBL-EBI/ENA and SILVA RDP define as modified name

## Sheet: ST5
Supplementary Table 5: True positive (TP), false positive (FP), and false negative (FN) genera that are shared and unique between GG and SILVA reference databases. Mocks are grouped per study.
Mock	Shared TP	GG TP	SILVA TP	Shared FP	GG FP	SILVA FP	Shared FN
A1	Bacteroides Bordetella Brachyspira Campylobacter Coriobacterium Desulfovibrio Faecalibacterium Lactobacillus Megasphaera Oxalobacter Parabacteroides Streptococcus Escherichia Staphylococcus Roseburia Salmonella	Haemophilus	Cloacibacillus Oscillibacter	Prevotella	Oscillospira Synergistes Mannheimia	Actinobacillus Schwartzia Paenibacillus	N/A
C1	Clostridium Parabacteroides Coprococcus Roseburia Bacteroides Paraprevotella Ruminococcus	N/A	Anaerocolumna Anaerostipes Enterococcus Erysipelatoclostridium Agathobacter Lachnoclostridium	N/A	Dorea	N/A	Barnesiella Eubacterium Howardella Prevotella
G1-4	Acinetobacter Actinomyces Bacillus Bacteroides Clostridium Deinococcus Enterococcus Helicobacter Lactobacillus Listeria Neisseria Pseudomonas Rhodobacter Staphylococcus Streptococcus	Propionibacterium	Escherichia	Corynebacterium Prevotella Campylobacter Fusobacterium Veillonella Dorea	N/A	Cutibacterium Monoglobus	N/A
S1-4	Akkermansia Bacteroides Bordetella Burkholderia Caldicellulosiruptor Chlorobaculum Chlorobium Chloroflexus Deinococcus Desulfovibrio Dictyoglomus Enterococcus Fusobacterium Gemmatimonas Hydrogenobaculum Nitrosomonas Nostoc Persephonella Porphyromonas Shewanella Thermoanaerobacter Thermotoga Thermus Treponema Acidobacterium Clostridium Rhodopirellula Sulfurihydrogenibium Sulfitobacter Dickeya Lept…	Pelodictyon	Herpetosiphon Salinispora Zymomonas	Acinetobacter Brevundimonas Filifactor Flavobacterium Helicobacter Pedobacter Proteus Pseudomonas Sphingobacterium Stenotrophomonas Streptococcus Campylobacter Nitratireductor Staphylococcus Wolinella Hydrogenobacter	Loktanella Sphingomonas Synechococcus Pelomonas Propionibacterium Corynebacterium Rubrivivax	Bradyrhizobium Escherichia Symphothece Allorhizobium Cutibacterium Lawsonella	Rhodospirillum

## Sheet: ST6
Supplementary Table 6: TP, FP, and FN counts for each pipeline per mock along with the calculated precision, recall, and F-measure. SILVA reference database and an ASV abundance threshold of 0.01% was used to filter out low abundant ASVs before these calculations were performed. Pipelines arranged by descending F-measure score per mock.
Mock	Pipeline	Region	Precision	Recall	F-measure	TP count	FP count	FN count
A1	LMd	V1-3	1	1	1	19	0	0
	LMp	V1-3	1	1	1	19	0	0
	LBp	V1-3	1	1	1	19	0	0
	LR1	V1-3	1	1	1	19	0	0
	NR1	V1-3	1	1	1	19	0	0
	QMp	V1-3	1	1	1	19	0	0
	QBp	V1-3	1	1	1	19	0	0
	LCs	V1-3	0.95	1	0.974359	19	1	0
	LR2	V1-3	1	0.947368	0.972973	18	0	1
	QCs	V1-3	0.947368	0.947368	0.947368	18	1	1
	QMd	V1-3	0.947368	0.947368	0.947368	18	1	1
	NMp	V1-3	1	0.842105	0.914286	16	0	3
	NBp	V1-3	1	0.842105	0.914286	16	0	3
	NR2	V1-3	1	0.842105	0.914286	16	0	3
	NCs	V1-3	1	0.736842	0.848485	14	0	5
	NMd	V1-3	1	0.684211	0.8125	13	0	6
	QdMd	V1-3	1	0.105263	0.190476	2	0	17
C1	LMd	V4	1	0.454545	0.625	5	0	6
	QMd	V4	1	0.454545	0.625	5	0	6
	NCs	V4	1	0.454545	0.625	5	0	6
	LCs	V4	1	0.454545	0.625	5	0	6
	QCs	V4	1	0.454545	0.625	5	0	6
	NR2	V4	1	0.454545	0.625	5	0	6
	LR2	V4	1	0.454545	0.625	5	0	6
	NR1	V4	0.714286	0.454545	0.555556	5	2	6
	LR1	V4	0.714286	0.454545	0.555556	5	2	6
	QdMd	V4	1	0.363636	0.533333	4	0	7
	NMd	V4	1	0.272727	0.428571	3	0	8
	QMp	V4	0.6	0.272727	0.375	3	2	8
	QBp	V4	0.6	0.272727	0.375	3	2	8
	LMp	V4	1	0.181818	0.307692	2	0	9
	LBp	V4	1	0.181818	0.307692	2	0	9
	NMp	V4	0	0	0	0	0	11
	NBp	V4	0	0	0	0	0	11
G1	NMp	V4	1	1	1	17	0	0
	NBp	V4	1	1	1	17	0	0
	LMp	V4	1	1	1	17	0	0
	LBp	V4	1	1	1	17	0	0
	QMp	V4	1	1	1	17	0	0
	QBp	V4	1	1	1	17	0	0
	NCs	V4	1	1	1	17	0	0
	LCs	V4	1	1	1	17	0	0
	QCs	V4	1	1	1	17	0	0
	NR2	V4	1	1	1	17	0	0
	LR2	V4	1	1	1	17	0	0
	LMd	V4	0.944444	1	0.971429	17	1	0
	NR1	V4	0.944444	1	0.971429	17	1	0
	LR1	V4	0.944444	1	0.971429	17	1	0
	NMd	V4	1	0.941176	0.969697	16	0	1
	QMd	V4	1	0.941176	0.969697	16	0	1
	QdMd	V4	1	0.294118	0.454545	5	0	12
G2	NBp	V4	1	1	1	17	0	0
	LBp	V4	1	1	1	17	0	0
	LMd	V4	1	1	1	17	0	0
	NR1	V4	1	1	1	17	0	0
	LR1	V4	1	1	1	17	0	0
	QBp	V4	0.944444	1	0.971429	17	1	0
	NMp	V4	1	0.941176	0.969697	16	0	1
	LMp	V4	1	0.941176	0.969697	16	0	1
	QMd	V4	1	0.941176	0.969697	16	0	1
	LCs	V4	1	0.941176	0.969697	16	0	1
	LR2	V4	1	0.941176	0.969697	16	0	1
	QMp	V4	0.941176	0.941176	0.941176	16	1	1
	QCs	V4	1	0.529412	0.692308	9	0	8
	NMd	V4	1	0.411765	0.583333	7	0	10
	NR2	V4	1	0.411765	0.583333	7	0	10
	NCs	V4	1	0.176471	0.3	3	0	14
	QdMd	V4	0	0	0	0	0	17
G3	NBp	V4	0.944444	1	0.971429	17	1	0
	QBp	V4	0.944444	1	0.971429	17	1	0
	LCs	V4	0.944444	1	0.971429	17	1	0
	NMp	V4	0.894737	1	0.944444	17	2	0
	LBp	V4	0.894737	1	0.944444	17	2	0
	LMd	V4	0.894737	1	0.944444	17	2	0
	NR1	V4	0.894737	1	0.944444	17	2	0
	LR1	V4	0.894737	1	0.944444	17	2	0
	QMp	V4	0.941176	0.941176	0.941176	16	1	1
	NR2	V4	0.941176	0.941176	0.941176	16	1	1
	LR2	V4	0.941176	0.941176	0.941176	16	1	1
	LMp	V4	0.85	1	0.918919	17	3	0
	NMd	V4	0.9375	0.882353	0.909091	15	1	2
	QMd	V4	0.933333	0.823529	0.875	14	1	3
	NCs	V4	0.928571	0.764706	0.83871	13	1	4
	QCs	V4	1	0.705882	0.827586	12	0	5
	QdMd	V4	1	0.470588	0.64	8	0	9
G4	NBp	V4	1	0.705882	0.827586	12	0	5
	LMp	V4	1	0.705882	0.827586	12	0	5
	LBp	V4	1	0.705882	0.827586	12	0	5
	QBp	V4	1	0.705882	0.827586	12	0	5
	LMd	V4	1	0.705882	0.827586	12	0	5
	LCs	V4	1	0.705882	0.827586	12	0	5
	NR1	V4	1	0.705882	0.827586	12	0	5
	LR1	V4	1	0.705882	0.827586	12	0	5
	LR2	V4	1	0.705882	0.827586	12	0	5
	NMp	V4	1	0.647059	0.785714	11	0	6
	QMd	V4	1	0.411765	0.583333	7	0	10
	QCs	V4	1	0.352941	0.521739	6	0	11
	QMp	V4	1	0.294118	0.454545	5	0	12
	NMd	V4	1	0.235294	0.380952	4	0	13
	NR2	V4	1	0.235294	0.380952	4	0	13
	QdMd	V4	1	0.0588235	0.111111	1	0	16
	NCs	V4	1	0.0588235	0.111111	1	0	16
S1	LMp	V4	0.939394	0.837838	0.885714	31	2	6
	LBp	V4	0.939394	0.837838	0.885714	31	2	6
	NMd	V4	0.939394	0.837838	0.885714	31	2	6
	LMd	V4	0.939394	0.837838	0.885714	31	2	6
	QMd	V4	0.939394	0.837838	0.885714	31	2	6
	QdMd	V4	0.939394	0.837838	0.885714	31	2	6
	NCs	V4	0.939394	0.837838	0.885714	31	2	6
	LCs	V4	0.939394	0.837838	0.885714	31	2	6
	QCs	V4	0.939394	0.837838	0.885714	31	2	6
	NR1	V4	0.939394	0.837838	0.885714	31	2	6
	LR1	V4	0.939394	0.837838	0.885714	31	2	6
	NMp	V4	0.911765	0.837838	0.873239	31	3	6
	NBp	V4	0.911765	0.837838	0.873239	31	3	6
	QMp	V4	0.911765	0.837838	0.873239	31	3	6
	QBp	V4	0.911765	0.837838	0.873239	31	3	6
	NR2	V4	0.9375	0.810811	0.869565	30	2	7
	LR2	V4	0.9375	0.810811	0.869565	30	2	7
S2	NMd	V4	0.939394	0.837838	0.885714	31	2	6
	LMd	V4	0.939394	0.837838	0.885714	31	2	6
	QMd	V4	0.939394	0.837838	0.885714	31	2	6
	QdMd	V4	0.939394	0.837838	0.885714	31	2	6
	NMp	V4	0.939394	0.837838	0.885714	31	2	6
	LMp	V4	0.939394	0.837838	0.885714	31	2	6
	QMp	V4	0.939394	0.837838	0.885714	31	2	6
	NBp	V4	0.939394	0.837838	0.885714	31	2	6
	LBp	V4	0.939394	0.837838	0.885714	31	2	6
	QBp	V4	0.939394	0.837838	0.885714	31	2	6
	NCs	V4	0.939394	0.837838	0.885714	31	2	6
	LCs	V4	0.939394	0.837838	0.885714	31	2	6
	QCs	V4	0.939394	0.837838	0.885714	31	2	6
	NR1	V4	0.939394	0.837838	0.885714	31	2	6
	LR1	V4	0.939394	0.837838	0.885714	31	2	6
	NR2	V4	0.9375	0.810811	0.869565	30	2	7
	LR2	V4	0.9375	0.810811	0.869565	30	2	7
S3	NMp	V3-4	0.875	0.945946	0.909091	35	5	2
	NBp	V3-4	0.875	0.945946	0.909091	35	5	2
	QMp	V3-4	0.875	0.945946	0.909091	35	5	2
	QBp	V3-4	0.875	0.945946	0.909091	35	5	2
	LCs	V3-4	0.853659	0.945946	0.897436	35	6	2
	QCs	V3-4	0.853659	0.945946	0.897436	35	6	2
	NCs	V3-4	0.85	0.918919	0.883117	34	6	3
	NMd	V3-4	0.85	0.918919	0.883117	34	6	3
	NR1	V3-4	0.85	0.918919	0.883117	34	6	3
	QMd	V3-4	0.85	0.918919	0.883117	34	6	3
	QdMd	V3-4	0.868421	0.891892	0.88	33	5	4
	LR1	V3-4	0.842105	0.864865	0.853333	32	6	5
	LBp	V3-4	0.837838	0.837838	0.837838	31	6	6
	LR2	V3-4	0.833333	0.810811	0.821918	30	6	7
	NR2	V3-4	0.833333	0.810811	0.821918	30	6	7
	LMp	V3-4	0.810811	0.810811	0.810811	30	7	7
	LMd	V3-4	0.774194	0.648649	0.705882	24	7	13
S4	QdMd	V3-4	0.944444	0.918919	0.931507	34	2	3
	LCs	V3-4	0.944444	0.918919	0.931507	34	2	3
	NCs	V3-4	0.944444	0.918919	0.931507	34	2	3
	QCs	V3-4	0.944444	0.918919	0.931507	34	2	3
	QMp	V3-4	0.944444	0.918919	0.931507	34	2	3
	QBp	V3-4	0.944444	0.918919	0.931507	34	2	3
	NMd	V3-4	0.918919	0.918919	0.918919	34	3	3
	NMp	V3-4	0.918919	0.918919	0.918919	34	3	3
	NBp	V3-4	0.918919	0.918919	0.918919	34	3	3
	QMd	V3-4	0.918919	0.918919	0.918919	34	3	3
	NR1	V3-4	0.942857	0.891892	0.916667	33	2	4
	LBp	V3-4	0.914286	0.864865	0.888889	32	3	5
	LR1	V3-4	0.939394	0.837838	0.885714	31	2	6
	LMp	V3-4	0.864865	0.864865	0.864865	32	5	5
	LMd	V3-4	0.885714	0.837838	0.861111	31	4	6
	NR2	V3-4	0.935484	0.783784	0.852941	29	2	8
	LR2	V3-4	0.90625	0.783784	0.84058	29	3	8

## Sheet: ST7
Supplementary Table 7: True positive (TP), false positive (FP), and false negative (FN) bacterial genera found in each mock per pipeline with SILVA database.
Mock	Pipeline	TP_count	TP_names	FP_count	FP_names	FN_count	FN_names
A1	NMd	13	Bacteroides; Campylobacter; Cloacibacillus; Faecalibacterium; Haemophilus; Lactobacillus; Megasphaera; Oscillibacter; Oxalobacter; Parabacteroides; Roseburia; Staphylococcus; Streptococcus	0	None	6	Bordetella; Brachyspira; Coriobacterium; Desulfovibrio; Escherichia; Salmonella
	LMd	19	Bacteroides; Bordetella; Brachyspira; Campylobacter; Cloacibacillus; Coriobacterium; Desulfovibrio; Escherichia; Faecalibacterium; Haemophilus; Lactobacillus; Megasphaera; Oscillibacter; Oxalobacter; Parabacteroides; Roseburia; Salmonella; Staphylococcus; Streptococcus	0	None	0	None
	QMd	18	Bacteroides; Bordetella; Brachyspira; Campylobacter; Cloacibacillus; Coriobacterium; Escherichia; Faecalibacterium; Haemophilus; Lactobacillus; Megasphaera; Oscillibacter; Oxalobacter; Parabacteroides; Roseburia; Salmonella; Staphylococcus; Streptococcus	1	Paenibacillus	1	Desulfovibrio
	QdMd	2	Bacteroides; Campylobacter	0	None	17	Bordetella; Brachyspira; Cloacibacillus; Coriobacterium; Desulfovibrio; Escherichia; Faecalibacterium; Haemophilus; Lactobacillus; Megasphaera; Oscillibacter; Oxalobacter; Parabacteroides; Roseburia; Salmonella; Staphylococcus; Streptococcus
	NMp	16	Bacteroides; Bordetella; Brachyspira; Campylobacter; Cloacibacillus; Coriobacterium; Desulfovibrio; Escherichia; Faecalibacterium; Haemophilus; Lactobacillus; Megasphaera; Oscillibacter; Parabacteroides; Staphylococcus; Streptococcus	0	None	3	Oxalobacter; Roseburia; Salmonella
	LMp	19	Bacteroides; Bordetella; Brachyspira; Campylobacter; Cloacibacillus; Coriobacterium; Desulfovibrio; Escherichia; Faecalibacterium; Haemophilus; Lactobacillus; Megasphaera; Oscillibacter; Oxalobacter; Parabacteroides; Roseburia; Salmonella; Staphylococcus; Streptococcus	0	None	0	None
	QMp	19	Bacteroides; Bordetella; Brachyspira; Campylobacter; Cloacibacillus; Coriobacterium; Desulfovibrio; Escherichia; Faecalibacterium; Haemophilus; Lactobacillus; Megasphaera; Oscillibacter; Oxalobacter; Parabacteroides; Roseburia; Salmonella; Staphylococcus; Streptococcus	0	None	0	None
	NBp	16	Bacteroides; Bordetella; Brachyspira; Campylobacter; Cloacibacillus; Coriobacterium; Desulfovibrio; Escherichia; Faecalibacterium; Haemophilus; Lactobacillus; Megasphaera; Oscillibacter; Parabacteroides; Staphylococcus; Streptococcus	0	None	3	Oxalobacter; Roseburia; Salmonella
	LBp	19	Bacteroides; Bordetella; Brachyspira; Campylobacter; Cloacibacillus; Coriobacterium; Desulfovibrio; Escherichia; Faecalibacterium; Haemophilus; Lactobacillus; Megasphaera; Oscillibacter; Oxalobacter; Parabacteroides; Roseburia; Salmonella; Staphylococcus; Streptococcus	0	None	0	None
	QBp	19	Bacteroides; Bordetella; Brachyspira; Campylobacter; Cloacibacillus; Coriobacterium; Desulfovibrio; Escherichia; Faecalibacterium; Haemophilus; Lactobacillus; Megasphaera; Oscillibacter; Oxalobacter; Parabacteroides; Roseburia; Salmonella; Staphylococcus; Streptococcus	0	None	0	None
	NCs	14	Bacteroides; Brachyspira; Campylobacter; Escherichia; Faecalibacterium; Haemophilus; Lactobacillus; Megasphaera; Oscillibacter; Oxalobacter; Parabacteroides; Roseburia; Staphylococcus; Streptococcus	0	None	5	Bordetella; Cloacibacillus; Coriobacterium; Desulfovibrio; Salmonella
	LCs	19	Bacteroides; Bordetella; Brachyspira; Campylobacter; Cloacibacillus; Coriobacterium; Desulfovibrio; Escherichia; Faecalibacterium; Haemophilus; Lactobacillus; Megasphaera; Oscillibacter; Oxalobacter; Parabacteroides; Roseburia; Salmonella; Staphylococcus; Streptococcus	1	Paenibacillus	0	None
	QCs	18	Bacteroides; Bordetella; Brachyspira; Campylobacter; Cloacibacillus; Coriobacterium; Escherichia; Faecalibacterium; Haemophilus; Lactobacillus; Megasphaera; Oscillibacter; Oxalobacter; Parabacteroides; Roseburia; Salmonella; Staphylococcus; Streptococcus	1	Paenibacillus	1	Desulfovibrio
	NR1	19	Bacteroides; Bordetella; Brachyspira; Campylobacter; Cloacibacillus; Coriobacterium; Desulfovibrio; Escherichia; Faecalibacterium; Haemophilus; Lactobacillus; Megasphaera; Oscillibacter; Oxalobacter; Parabacteroides; Roseburia; Salmonella; Staphylococcus; Streptococcus	0	None	0	None
	LR1	19	Bacteroides; Bordetella; Brachyspira; Campylobacter; Cloacibacillus; Coriobacterium; Desulfovibrio; Escherichia; Faecalibacterium; Haemophilus; Lactobacillus; Megasphaera; Oscillibacter; Oxalobacter; Parabacteroides; Roseburia; Salmonella; Staphylococcus; Streptococcus	0	None	0	None
	NR2	16	Bacteroides; Brachyspira; Campylobacter; Cloacibacillus; Escherichia; Faecalibacterium; Haemophilus; Lactobacillus; Megasphaera; Oscillibacter; Oxalobacter; Parabacteroides; Roseburia; Salmonella; Staphylococcus; Streptococcus	0	None	3	Bordetella; Coriobacterium; Desulfovibrio
	LR2	18	Bacteroides; Bordetella; Brachyspira; Campylobacter; Cloacibacillus; Coriobacterium; Desulfovibrio; Escherichia; Faecalibacterium; Haemophilus; Lactobacillus; Megasphaera; Oscillibacter; Oxalobacter; Parabacteroides; Roseburia; Staphylococcus; Streptococcus	0	None	1	Salmonella
C1	NMd	3	Clostridium; Coprococcus; Roseburia	0	None	8	Bacteroides; Barnesiella; Eubacterium; Howardella; Parabacteroides; Paraprevotella; Prevotella; Ruminococcus
	LMd	5	Bacteroides; Clostridium; Coprococcus; Parabacteroides; Roseburia	0	None	6	Barnesiella; Eubacterium; Howardella; Paraprevotella; Prevotella; Ruminococcus
	QMd	5	Bacteroides; Clostridium; Coprococcus; Parabacteroides; Roseburia	0	None	6	Barnesiella; Eubacterium; Howardella; Paraprevotella; Prevotella; Ruminococcus
	QdMd	4	Bacteroides; Clostridium; Coprococcus; Roseburia	0	None	7	Barnesiella; Eubacterium; Howardella; Parabacteroides; Paraprevotella; Prevotella; Ruminococcus
	NMp	0	None	0	None	11	Bacteroides; Barnesiella; Clostridium; Coprococcus; Eubacterium; Howardella; Parabacteroides; Paraprevotella; Prevotella; Roseburia; Ruminococcus
	LMp	2	Clostridium; Parabacteroides	0	None	9	Bacteroides; Barnesiella; Coprococcus; Eubacterium; Howardella; Paraprevotella; Prevotella; Roseburia; Ruminococcus
	QMp	3	Clostridium; Coprococcus; Roseburia	2	Anaerostipes; Enterococcus	8	Bacteroides; Barnesiella; Eubacterium; Howardella; Parabacteroides; Paraprevotella; Prevotella; Ruminococcus
	NBp	0	None	0	None	11	Bacteroides; Barnesiella; Clostridium; Coprococcus; Eubacterium; Howardella; Parabacteroides; Paraprevotella; Prevotella; Roseburia; Ruminococcus
	LBp	2	Clostridium; Parabacteroides	0	None	9	Bacteroides; Barnesiella; Coprococcus; Eubacterium; Howardella; Paraprevotella; Prevotella; Roseburia; Ruminococcus
	QBp	3	Clostridium; Coprococcus; Roseburia	2	Anaerostipes; Enterococcus	8	Bacteroides; Barnesiella; Eubacterium; Howardella; Parabacteroides; Paraprevotella; Prevotella; Ruminococcus
	NCs	5	Bacteroides; Clostridium; Coprococcus; Parabacteroides; Roseburia	0	None	6	Barnesiella; Eubacterium; Howardella; Paraprevotella; Prevotella; Ruminococcus
	LCs	5	Bacteroides; Clostridium; Coprococcus; Parabacteroides; Roseburia	0	None	6	Barnesiella; Eubacterium; Howardella; Paraprevotella; Prevotella; Ruminococcus
	QCs	5	Bacteroides; Clostridium; Coprococcus; Parabacteroides; Roseburia	0	None	6	Barnesiella; Eubacterium; Howardella; Paraprevotella; Prevotella; Ruminococcus
	NR1	5	Bacteroides; Clostridium; Coprococcus; Parabacteroides; Roseburia	2	Anaerostipes; Enterococcus	6	Barnesiella; Eubacterium; Howardella; Paraprevotella; Prevotella; Ruminococcus
	LR1	5	Bacteroides; Clostridium; Coprococcus; Parabacteroides; Roseburia	2	Anaerostipes; Enterococcus	6	Barnesiella; Eubacterium; Howardella; Paraprevotella; Prevotella; Ruminococcus
	NR2	5	Bacteroides; Clostridium; Coprococcus; Parabacteroides; Roseburia	0	None	6	Barnesiella; Eubacterium; Howardella; Paraprevotella; Prevotella; Ruminococcus
	LR2	5	Bacteroides; Clostridium; Coprococcus; Parabacteroides; Roseburia	0	None	6	Barnesiella; Eubacterium; Howardella; Paraprevotella; Prevotella; Ruminococcus
G1	NMd	16	Acinetobacter; Actinomyces; Bacillus; Bacteroides; Clostridium; Deinococcus; Enterococcus; Escherichia; Helicobacter; Lactobacillus; Listeria; Neisseria; Propionibacterium; Pseudomonas; Staphylococcus; Streptococcus	0	None	1	Rhodobacter
	LMd	17	Acinetobacter; Actinomyces; Bacillus; Bacteroides; Clostridium; Deinococcus; Enterococcus; Escherichia; Helicobacter; Lactobacillus; Listeria; Neisseria; Propionibacterium; Pseudomonas; Rhodobacter; Staphylococcus; Streptococcus	1	Corynebacterium	0	None
	QMd	16	Acinetobacter; Actinomyces; Bacillus; Bacteroides; Clostridium; Deinococcus; Enterococcus; Escherichia; Helicobacter; Lactobacillus; Listeria; Neisseria; Propionibacterium; Pseudomonas; Staphylococcus; Streptococcus	0	None	1	Rhodobacter
	QdMd	5	Acinetobacter; Actinomyces; Bacteroides; Deinococcus; Streptococcus	0	None	12	Bacillus; Clostridium; Enterococcus; Escherichia; Helicobacter; Lactobacillus; Listeria; Neisseria; Propionibacterium; Pseudomonas; Rhodobacter; Staphylococcus
	NMp	17	Acinetobacter; Actinomyces; Bacillus; Bacteroides; Clostridium; Deinococcus; Enterococcus; Escherichia; Helicobacter; Lactobacillus; Listeria; Neisseria; Propionibacterium; Pseudomonas; Rhodobacter; Staphylococcus; Streptococcus	0	None	0	None
	LMp	17	Acinetobacter; Actinomyces; Bacillus; Bacteroides; Clostridium; Deinococcus; Enterococcus; Escherichia; Helicobacter; Lactobacillus; Listeria; Neisseria; Propionibacterium; Pseudomonas; Rhodobacter; Staphylococcus; Streptococcus	0	None	0	None
	QMp	17	Acinetobacter; Actinomyces; Bacillus; Bacteroides; Clostridium; Deinococcus; Enterococcus; Escherichia; Helicobacter; Lactobacillus; Listeria; Neisseria; Propionibacterium; Pseudomonas; Rhodobacter; Staphylococcus; Streptococcus	0	None	0	None
	NBp	17	Acinetobacter; Actinomyces; Bacillus; Bacteroides; Clostridium; Deinococcus; Enterococcus; Escherichia; Helicobacter; Lactobacillus; Listeria; Neisseria; Propionibacterium; Pseudomonas; Rhodobacter; Staphylococcus; Streptococcus	0	None	0	None
	LBp	17	Acinetobacter; Actinomyces; Bacillus; Bacteroides; Clostridium; Deinococcus; Enterococcus; Escherichia; Helicobacter; Lactobacillus; Listeria; Neisseria; Propionibacterium; Pseudomonas; Rhodobacter; Staphylococcus; Streptococcus	0	None	0	None
	QBp	17	Acinetobacter; Actinomyces; Bacillus; Bacteroides; Clostridium; Deinococcus; Enterococcus; Escherichia; Helicobacter; Lactobacillus; Listeria; Neisseria; Propionibacterium; Pseudomonas; Rhodobacter; Staphylococcus; Streptococcus	0	None	0	None
	NCs	17	Acinetobacter; Actinomyces; Bacillus; Bacteroides; Clostridium; Deinococcus; Enterococcus; Escherichia; Helicobacter; Lactobacillus; Listeria; Neisseria; Propionibacterium; Pseudomonas; Rhodobacter; Staphylococcus; Streptococcus	0	None	0	None
	LCs	17	Acinetobacter; Actinomyces; Bacillus; Bacteroides; Clostridium; Deinococcus; Enterococcus; Escherichia; Helicobacter; Lactobacillus; Listeria; Neisseria; Propionibacterium; Pseudomonas; Rhodobacter; Staphylococcus; Streptococcus	0	None	0	None
	QCs	17	Acinetobacter; Actinomyces; Bacillus; Bacteroides; Clostridium; Deinococcus; Enterococcus; Escherichia; Helicobacter; Lactobacillus; Listeria; Neisseria; Propionibacterium; Pseudomonas; Rhodobacter; Staphylococcus; Streptococcus	0	None	0	None
	NR1	17	Acinetobacter; Actinomyces; Bacillus; Bacteroides; Clostridium; Deinococcus; Enterococcus; Escherichia; Helicobacter; Lactobacillus; Listeria; Neisseria; Propionibacterium; Pseudomonas; Rhodobacter; Staphylococcus; Streptococcus	1	Corynebacterium	0	None
	LR1	17	Acinetobacter; Actinomyces; Bacillus; Bacteroides; Clostridium; Deinococcus; Enterococcus; Escherichia; Helicobacter; Lactobacillus; Listeria; Neisseria; Propionibacterium; Pseudomonas; Rhodobacter; Staphylococcus; Streptococcus	1	Corynebacterium	0	None
	NR2	17	Acinetobacter; Actinomyces; Bacillus; Bacteroides; Clostridium; Deinococcus; Enterococcus; Escherichia; Helicobacter; Lactobacillus; Listeria; Neisseria; Propionibacterium; Pseudomonas; Rhodobacter; Staphylococcus; Streptococcus	0	None	0	None
	LR2	17	Acinetobacter; Actinomyces; Bacillus; Bacteroides; Clostridium; Deinococcus; Enterococcus; Escherichia; Helicobacter; Lactobacillus; Listeria; Neisseria; Propionibacterium; Pseudomonas; Rhodobacter; Staphylococcus; Streptococcus	0	None	0	None
G2	NMd	7	Acinetobacter; Bacteroides; Clostridium; Helicobacter; Lactobacillus; Neisseria; Staphylococcus	0	None	10	Actinomyces; Bacillus; Deinococcus; Enterococcus; Escherichia; Listeria; Propionibacterium; Pseudomonas; Rhodobacter; Streptococcus
	LMd	17	Acinetobacter; Actinomyces; Bacillus; Bacteroides; Clostridium; Deinococcus; Enterococcus; Escherichia; Helicobacter; Lactobacillus; Listeria; Neisseria; Propionibacterium; Pseudomonas; Rhodobacter; Staphylococcus; Streptococcus	0	None	0	None
	QMd	16	Acinetobacter; Actinomyces; Bacillus; Bacteroides; Clostridium; Deinococcus; Enterococcus; Escherichia; Helicobacter; Lactobacillus; Listeria; Neisseria; Pseudomonas; Rhodobacter; Staphylococcus; Streptococcus	0	None	1	Propionibacterium
	QdMd	0	None	0	None	17	Acinetobacter; Actinomyces; Bacillus; Bacteroides; Clostridium; Deinococcus; Enterococcus; Escherichia; Helicobacter; Lactobacillus; Listeria; Neisseria; Propionibacterium; Pseudomonas; Rhodobacter; Staphylococcus; Streptococcus
	NMp	16	Acinetobacter; Actinomyces; Bacillus; Bacteroides; Clostridium; Deinococcus; Enterococcus; Escherichia; Helicobacter; Lactobacillus; Listeria; Neisseria; Pseudomonas; Rhodobacter; Staphylococcus; Streptococcus	0	None	1	Propionibacterium
	LMp	16	Acinetobacter; Actinomyces; Bacillus; Bacteroides; Clostridium; Deinococcus; Enterococcus; Escherichia; Helicobacter; Lactobacillus; Listeria; Neisseria; Pseudomonas; Rhodobacter; Staphylococcus; Streptococcus	0	None	1	Propionibacterium
	QMp	16	Acinetobacter; Actinomyces; Bacillus; Bacteroides; Clostridium; Deinococcus; Enterococcus; Escherichia; Helicobacter; Lactobacillus; Listeria; Neisseria; Pseudomonas; Rhodobacter; Staphylococcus; Streptococcus	1	Campylobacter	1	Propionibacterium
	NBp	17	Acinetobacter; Actinomyces; Bacillus; Bacteroides; Clostridium; Deinococcus; Enterococcus; Escherichia; Helicobacter; Lactobacillus; Listeria; Neisseria; Propionibacterium; Pseudomonas; Rhodobacter; Staphylococcus; Streptococcus	0	None	0	None
	LBp	17	Acinetobacter; Actinomyces; Bacillus; Bacteroides; Clostridium; Deinococcus; Enterococcus; Escherichia; Helicobacter; Lactobacillus; Listeria; Neisseria; Propionibacterium; Pseudomonas; Rhodobacter; Staphylococcus; Streptococcus	0	None	0	None
	QBp	17	Acinetobacter; Actinomyces; Bacillus; Bacteroides; Clostridium; Deinococcus; Enterococcus; Escherichia; Helicobacter; Lactobacillus; Listeria; Neisseria; Propionibacterium; Pseudomonas; Rhodobacter; Staphylococcus; Streptococcus	1	Campylobacter	0	None
	NCs	3	Bacteroides; Clostridium; Helicobacter	0	None	14	Acinetobacter; Actinomyces; Bacillus; Deinococcus; Enterococcus; Escherichia; Lactobacillus; Listeria; Neisseria; Propionibacterium; Pseudomonas; Rhodobacter; Staphylococcus; Streptococcus
	LCs	16	Acinetobacter; Actinomyces; Bacillus; Bacteroides; Clostridium; Deinococcus; Enterococcus; Escherichia; Helicobacter; Lactobacillus; Listeria; Neisseria; Pseudomonas; Rhodobacter; Staphylococcus; Streptococcus	0	None	1	Propionibacterium
	QCs	9	Acinetobacter; Bacteroides; Clostridium; Enterococcus; Helicobacter; Lactobacillus; Neisseria; Staphylococcus; Streptococcus	0	None	8	Actinomyces; Bacillus; Deinococcus; Escherichia; Listeria; Propionibacterium; Pseudomonas; Rhodobacter
	NR1	17	Acinetobacter; Actinomyces; Bacillus; Bacteroides; Clostridium; Deinococcus; Enterococcus; Escherichia; Helicobacter; Lactobacillus; Listeria; Neisseria; Propionibacterium; Pseudomonas; Rhodobacter; Staphylococcus; Streptococcus	0	None	0	None
	LR1	17	Acinetobacter; Actinomyces; Bacillus; Bacteroides; Clostridium; Deinococcus; Enterococcus; Escherichia; Helicobacter; Lactobacillus; Listeria; Neisseria; Propionibacterium; Pseudomonas; Rhodobacter; Staphylococcus; Streptococcus	0	None	0	None
	NR2	7	Acinetobacter; Bacteroides; Clostridium; Helicobacter; Lactobacillus; Neisseria; Staphylococcus	0	None	10	Actinomyces; Bacillus; Deinococcus; Enterococcus; Escherichia; Listeria; Propionibacterium; Pseudomonas; Rhodobacter; Streptococcus
	LR2	16	Acinetobacter; Actinomyces; Bacillus; Bacteroides; Clostridium; Deinococcus; Enterococcus; Escherichia; Helicobacter; Lactobacillus; Listeria; Neisseria; Pseudomonas; Rhodobacter; Staphylococcus; Streptococcus	0	None	1	Propionibacterium
G3	NMd	15	Acinetobacter; Bacillus; Bacteroides; Clostridium; Deinococcus; Enterococcus; Escherichia; Helicobacter; Lactobacillus; Listeria; Neisseria; Propionibacterium; Pseudomonas; Staphylococcus; Streptococcus	1	Fusobacterium	2	Actinomyces; Rhodobacter
	LMd	17	Acinetobacter; Actinomyces; Bacillus; Bacteroides; Clostridium; Deinococcus; Enterococcus; Escherichia; Helicobacter; Lactobacillus; Listeria; Neisseria; Propionibacterium; Pseudomonas; Rhodobacter; Staphylococcus; Streptococcus	2	Fusobacterium; Prevotella	0	None
	QMd	14	Acinetobacter; Bacillus; Bacteroides; Clostridium; Deinococcus; Escherichia; Helicobacter; Lactobacillus; Listeria; Neisseria; Propionibacterium; Pseudomonas; Staphylococcus; Streptococcus	1	Fusobacterium	3	Actinomyces; Enterococcus; Rhodobacter
	QdMd	8	Acinetobacter; Bacteroides; Clostridium; Neisseria; Propionibacterium; Rhodobacter; Staphylococcus; Streptococcus	0	None	9	Actinomyces; Bacillus; Deinococcus; Enterococcus; Escherichia; Helicobacter; Lactobacillus; Listeria; Pseudomonas
	NMp	17	Acinetobacter; Actinomyces; Bacillus; Bacteroides; Clostridium; Deinococcus; Enterococcus; Escherichia; Helicobacter; Lactobacillus; Listeria; Neisseria; Propionibacterium; Pseudomonas; Rhodobacter; Staphylococcus; Streptococcus	2	Fusobacterium; Veillonella	0	None
	LMp	17	Acinetobacter; Actinomyces; Bacillus; Bacteroides; Clostridium; Deinococcus; Enterococcus; Escherichia; Helicobacter; Lactobacillus; Listeria; Neisseria; Propionibacterium; Pseudomonas; Rhodobacter; Staphylococcus; Streptococcus	3	Dorea; Fusobacterium; Veillonella	0	None
	QMp	16	Acinetobacter; Bacillus; Bacteroides; Clostridium; Deinococcus; Enterococcus; Escherichia; Helicobacter; Lactobacillus; Listeria; Neisseria; Propionibacterium; Pseudomonas; Rhodobacter; Staphylococcus; Streptococcus	1	Fusobacterium	1	Actinomyces
	NBp	17	Acinetobacter; Actinomyces; Bacillus; Bacteroides; Clostridium; Deinococcus; Enterococcus; Escherichia; Helicobacter; Lactobacillus; Listeria; Neisseria; Propionibacterium; Pseudomonas; Rhodobacter; Staphylococcus; Streptococcus	1	Fusobacterium	0	None
	LBp	17	Acinetobacter; Actinomyces; Bacillus; Bacteroides; Clostridium; Deinococcus; Enterococcus; Escherichia; Helicobacter; Lactobacillus; Listeria; Neisseria; Propionibacterium; Pseudomonas; Rhodobacter; Staphylococcus; Streptococcus	2	Fusobacterium; Prevotella	0	None
	QBp	17	Acinetobacter; Actinomyces; Bacillus; Bacteroides; Clostridium; Deinococcus; Enterococcus; Escherichia; Helicobacter; Lactobacillus; Listeria; Neisseria; Propionibacterium; Pseudomonas; Rhodobacter; Staphylococcus; Streptococcus	1	Fusobacterium	0	None
	NCs	13	Acinetobacter; Bacillus; Clostridium; Escherichia; Helicobacter; Lactobacillus; Listeria; Neisseria; Propionibacterium; Pseudomonas; Rhodobacter; Staphylococcus; Streptococcus	1	Fusobacterium	4	Actinomyces; Bacteroides; Deinococcus; Enterococcus
	LCs	17	Acinetobacter; Actinomyces; Bacillus; Bacteroides; Clostridium; Deinococcus; Enterococcus; Escherichia; Helicobacter; Lactobacillus; Listeria; Neisseria; Propionibacterium; Pseudomonas; Rhodobacter; Staphylococcus; Streptococcus	1	Fusobacterium	0	None
	QCs	12	Acinetobacter; Bacillus; Clostridium; Escherichia; Helicobacter; Lactobacillus; Listeria; Neisseria; Pseudomonas; Rhodobacter; Staphylococcus; Streptococcus	0	None	5	Actinomyces; Bacteroides; Deinococcus; Enterococcus; Propionibacterium
	NR1	17	Acinetobacter; Actinomyces; Bacillus; Bacteroides; Clostridium; Deinococcus; Enterococcus; Escherichia; Helicobacter; Lactobacillus; Listeria; Neisseria; Propionibacterium; Pseudomonas; Rhodobacter; Staphylococcus; Streptococcus	2	Fusobacterium; Prevotella	0	None
	LR1	17	Acinetobacter; Actinomyces; Bacillus; Bacteroides; Clostridium; Deinococcus; Enterococcus; Escherichia; Helicobacter; Lactobacillus; Listeria; Neisseria; Propionibacterium; Pseudomonas; Rhodobacter; Staphylococcus; Streptococcus	2	Fusobacterium; Prevotella	0	None
	NR2	16	Acinetobacter; Bacillus; Bacteroides; Clostridium; Deinococcus; Enterococcus; Escherichia; Helicobacter; Lactobacillus; Listeria; Neisseria; Propionibacterium; Pseudomonas; Rhodobacter; Staphylococcus; Streptococcus	1	Fusobacterium	1	Actinomyces
	LR2	16	Acinetobacter; Bacillus; Bacteroides; Clostridium; Deinococcus; Enterococcus; Escherichia; Helicobacter; Lactobacillus; Listeria; Neisseria; Propionibacterium; Pseudomonas; Rhodobacter; Staphylococcus; Streptococcus	1	Fusobacterium	1	Actinomyces
G4	NMd	4	Clostridium; Rhodobacter; Staphylococcus; Streptococcus	0	None	13	Acinetobacter; Actinomyces; Bacillus; Bacteroides; Deinococcus; Enterococcus; Escherichia; Helicobacter; Lactobacillus; Listeria; Neisseria; Propionibacterium; Pseudomonas
	LMd	12	Acinetobacter; Bacillus; Clostridium; Escherichia; Helicobacter; Lactobacillus; Listeria; Neisseria; Pseudomonas; Rhodobacter; Staphylococcus; Streptococcus	0	None	5	Actinomyces; Bacteroides; Deinococcus; Enterococcus; Propionibacterium
	QMd	7	Bacillus; Clostridium; Escherichia; Helicobacter; Rhodobacter; Staphylococcus; Streptococcus	0	None	10	Acinetobacter; Actinomyces; Bacteroides; Deinococcus; Enterococcus; Lactobacillus; Listeria; Neisseria; Propionibacterium; Pseudomonas
	QdMd	1	Staphylococcus	0	None	16	Acinetobacter; Actinomyces; Bacillus; Bacteroides; Clostridium; Deinococcus; Enterococcus; Escherichia; Helicobacter; Lactobacillus; Listeria; Neisseria; Propionibacterium; Pseudomonas; Rhodobacter; Streptococcus
	NMp	11	Acinetobacter; Bacillus; Clostridium; Escherichia; Helicobacter; Listeria; Neisseria; Pseudomonas; Rhodobacter; Staphylococcus; Streptococcus	0	None	6	Actinomyces; Bacteroides; Deinococcus; Enterococcus; Lactobacillus; Propionibacterium
	LMp	12	Acinetobacter; Bacillus; Clostridium; Escherichia; Helicobacter; Lactobacillus; Listeria; Neisseria; Pseudomonas; Rhodobacter; Staphylococcus; Streptococcus	0	None	5	Actinomyces; Bacteroides; Deinococcus; Enterococcus; Propionibacterium
	QMp	5	Acinetobacter; Clostridium; Escherichia; Helicobacter; Streptococcus	0	None	12	Actinomyces; Bacillus; Bacteroides; Deinococcus; Enterococcus; Lactobacillus; Listeria; Neisseria; Propionibacterium; Pseudomonas; Rhodobacter; Staphylococcus
	NBp	12	Acinetobacter; Bacillus; Clostridium; Escherichia; Helicobacter; Lactobacillus; Listeria; Neisseria; Pseudomonas; Rhodobacter; Staphylococcus; Streptococcus	0	None	5	Actinomyces; Bacteroides; Deinococcus; Enterococcus; Propionibacterium
	LBp	12	Acinetobacter; Bacillus; Clostridium; Escherichia; Helicobacter; Lactobacillus; Listeria; Neisseria; Pseudomonas; Rhodobacter; Staphylococcus; Streptococcus	0	None	5	Actinomyces; Bacteroides; Deinococcus; Enterococcus; Propionibacterium
	QBp	12	Acinetobacter; Bacillus; Clostridium; Escherichia; Helicobacter; Lactobacillus; Listeria; Neisseria; Pseudomonas; Rhodobacter; Staphylococcus; Streptococcus	0	None	5	Actinomyces; Bacteroides; Deinococcus; Enterococcus; Propionibacterium
	NCs	1	Lactobacillus	0	None	16	Acinetobacter; Actinomyces; Bacillus; Bacteroides; Clostridium; Deinococcus; Enterococcus; Escherichia; Helicobacter; Listeria; Neisseria; Propionibacterium; Pseudomonas; Rhodobacter; Staphylococcus; Streptococcus
	LCs	12	Acinetobacter; Bacillus; Clostridium; Escherichia; Helicobacter; Lactobacillus; Listeria; Neisseria; Pseudomonas; Rhodobacter; Staphylococcus; Streptococcus	0	None	5	Actinomyces; Bacteroides; Deinococcus; Enterococcus; Propionibacterium
	QCs	6	Bacillus; Clostridium; Escherichia; Rhodobacter; Staphylococcus; Streptococcus	0	None	11	Acinetobacter; Actinomyces; Bacteroides; Deinococcus; Enterococcus; Helicobacter; Lactobacillus; Listeria; Neisseria; Propionibacterium; Pseudomonas
	NR1	12	Acinetobacter; Bacillus; Clostridium; Escherichia; Helicobacter; Lactobacillus; Listeria; Neisseria; Pseudomonas; Rhodobacter; Staphylococcus; Streptococcus	0	None	5	Actinomyces; Bacteroides; Deinococcus; Enterococcus; Propionibacterium
	LR1	12	Acinetobacter; Bacillus; Clostridium; Escherichia; Helicobacter; Lactobacillus; Listeria; Neisseria; Pseudomonas; Rhodobacter; Staphylococcus; Streptococcus	0	None	5	Actinomyces; Bacteroides; Deinococcus; Enterococcus; Propionibacterium
	NR2	4	Clostridium; Rhodobacter; Staphylococcus; Streptococcus	0	None	13	Acinetobacter; Actinomyces; Bacillus; Bacteroides; Deinococcus; Enterococcus; Escherichia; Helicobacter; Lactobacillus; Listeria; Neisseria; Propionibacterium; Pseudomonas
	LR2	12	Acinetobacter; Bacillus; Clostridium; Escherichia; Helicobacter; Lactobacillus; Listeria; Neisseria; Pseudomonas; Rhodobacter; Staphylococcus; Streptococcus	0	None	5	Actinomyces; Bacteroides; Deinococcus; Enterococcus; Propionibacterium
S1	NMd	31	Acidobacterium; Akkermansia; Bacteroides; Bordetella; Burkholderia; Caldicellulosiruptor; Chlorobaculum; Chlorobium; Chloroflexus; Clostridium; Deinococcus; Desulfovibrio; Dictyoglomus; Enterococcus; Fusobacterium; Gemmatimonas; Herpetosiphon; Hydrogenobaculum; Nitrosomonas; Nostoc; Persephonella; Porphyromonas; Rhodopirellula; Salinispora; Shewanella; Sulfurihydrogenibium; Thermoanaerobacter; Th…	2	Flavobacterium; Streptococcus	6	Dickeya; Leptothrix; Pelodictyon; Rhodospirillum; Ruegeria; Sulfitobacter
	LMd	31	Acidobacterium; Akkermansia; Bacteroides; Bordetella; Burkholderia; Caldicellulosiruptor; Chlorobaculum; Chlorobium; Chloroflexus; Clostridium; Deinococcus; Desulfovibrio; Dictyoglomus; Enterococcus; Fusobacterium; Gemmatimonas; Herpetosiphon; Hydrogenobaculum; Nitrosomonas; Nostoc; Persephonella; Porphyromonas; Rhodopirellula; Salinispora; Shewanella; Sulfurihydrogenibium; Thermoanaerobacter; Th…	2	Flavobacterium; Streptococcus	6	Dickeya; Leptothrix; Pelodictyon; Rhodospirillum; Ruegeria; Sulfitobacter
	QMd	31	Acidobacterium; Akkermansia; Bacteroides; Bordetella; Burkholderia; Caldicellulosiruptor; Chlorobaculum; Chlorobium; Chloroflexus; Clostridium; Deinococcus; Desulfovibrio; Dictyoglomus; Enterococcus; Fusobacterium; Gemmatimonas; Herpetosiphon; Hydrogenobaculum; Nitrosomonas; Nostoc; Persephonella; Porphyromonas; Rhodopirellula; Salinispora; Shewanella; Sulfurihydrogenibium; Thermoanaerobacter; Th…	2	Flavobacterium; Streptococcus	6	Dickeya; Leptothrix; Pelodictyon; Rhodospirillum; Ruegeria; Sulfitobacter
	QdMd	31	Acidobacterium; Akkermansia; Bacteroides; Bordetella; Burkholderia; Caldicellulosiruptor; Chlorobaculum; Chlorobium; Chloroflexus; Clostridium; Deinococcus; Desulfovibrio; Dictyoglomus; Enterococcus; Fusobacterium; Gemmatimonas; Herpetosiphon; Hydrogenobaculum; Nitrosomonas; Nostoc; Persephonella; Porphyromonas; Rhodopirellula; Salinispora; Shewanella; Sulfurihydrogenibium; Thermoanaerobacter; Th…	2	Flavobacterium; Streptococcus	6	Dickeya; Leptothrix; Pelodictyon; Rhodospirillum; Ruegeria; Sulfitobacter
	NMp	31	Acidobacterium; Akkermansia; Bacteroides; Bordetella; Burkholderia; Caldicellulosiruptor; Chlorobaculum; Chlorobium; Chloroflexus; Clostridium; Deinococcus; Desulfovibrio; Dictyoglomus; Enterococcus; Fusobacterium; Gemmatimonas; Herpetosiphon; Hydrogenobaculum; Nitrosomonas; Nostoc; Persephonella; Porphyromonas; Rhodopirellula; Salinispora; Shewanella; Sulfurihydrogenibium; Thermoanaerobacter; Th…	3	Flavobacterium; Stenotrophomonas; Streptococcus	6	Dickeya; Leptothrix; Pelodictyon; Rhodospirillum; Ruegeria; Sulfitobacter
	LMp	31	Acidobacterium; Akkermansia; Bacteroides; Bordetella; Burkholderia; Caldicellulosiruptor; Chlorobaculum; Chlorobium; Chloroflexus; Clostridium; Deinococcus; Desulfovibrio; Dictyoglomus; Enterococcus; Fusobacterium; Gemmatimonas; Herpetosiphon; Hydrogenobaculum; Nitrosomonas; Nostoc; Persephonella; Porphyromonas; Rhodopirellula; Salinispora; Shewanella; Sulfurihydrogenibium; Thermoanaerobacter; Th…	2	Flavobacterium; Streptococcus	6	Dickeya; Leptothrix; Pelodictyon; Rhodospirillum; Ruegeria; Sulfitobacter
	QMp	31	Acidobacterium; Akkermansia; Bacteroides; Bordetella; Burkholderia; Caldicellulosiruptor; Chlorobaculum; Chlorobium; Chloroflexus; Clostridium; Deinococcus; Desulfovibrio; Dictyoglomus; Enterococcus; Fusobacterium; Gemmatimonas; Herpetosiphon; Hydrogenobaculum; Nitrosomonas; Nostoc; Persephonella; Porphyromonas; Rhodopirellula; Salinispora; Shewanella; Sulfurihydrogenibium; Thermoanaerobacter; Th…	3	Flavobacterium; Stenotrophomonas; Streptococcus	6	Dickeya; Leptothrix; Pelodictyon; Rhodospirillum; Ruegeria; Sulfitobacter
	NBp	31	Acidobacterium; Akkermansia; Bacteroides; Bordetella; Burkholderia; Caldicellulosiruptor; Chlorobaculum; Chlorobium; Chloroflexus; Clostridium; Deinococcus; Desulfovibrio; Dictyoglomus; Enterococcus; Fusobacterium; Gemmatimonas; Herpetosiphon; Hydrogenobaculum; Nitrosomonas; Nostoc; Persephonella; Porphyromonas; Rhodopirellula; Salinispora; Shewanella; Sulfurihydrogenibium; Thermoanaerobacter; Th…	3	Flavobacterium; Stenotrophomonas; Streptococcus	6	Dickeya; Leptothrix; Pelodictyon; Rhodospirillum; Ruegeria; Sulfitobacter
	LBp	31	Acidobacterium; Akkermansia; Bacteroides; Bordetella; Burkholderia; Caldicellulosiruptor; Chlorobaculum; Chlorobium; Chloroflexus; Clostridium; Deinococcus; Desulfovibrio; Dictyoglomus; Enterococcus; Fusobacterium; Gemmatimonas; Herpetosiphon; Hydrogenobaculum; Nitrosomonas; Nostoc; Persephonella; Porphyromonas; Rhodopirellula; Salinispora; Shewanella; Sulfurihydrogenibium; Thermoanaerobacter; Th…	2	Flavobacterium; Streptococcus	6	Dickeya; Leptothrix; Pelodictyon; Rhodospirillum; Ruegeria; Sulfitobacter
	QBp	31	Acidobacterium; Akkermansia; Bacteroides; Bordetella; Burkholderia; Caldicellulosiruptor; Chlorobaculum; Chlorobium; Chloroflexus; Clostridium; Deinococcus; Desulfovibrio; Dictyoglomus; Enterococcus; Fusobacterium; Gemmatimonas; Herpetosiphon; Hydrogenobaculum; Nitrosomonas; Nostoc; Persephonella; Porphyromonas; Rhodopirellula; Salinispora; Shewanella; Sulfurihydrogenibium; Thermoanaerobacter; Th…	3	Flavobacterium; Stenotrophomonas; Streptococcus	6	Dickeya; Leptothrix; Pelodictyon; Rhodospirillum; Ruegeria; Sulfitobacter
	NCs	31	Acidobacterium; Akkermansia; Bacteroides; Bordetella; Burkholderia; Caldicellulosiruptor; Chlorobaculum; Chlorobium; Chloroflexus; Clostridium; Deinococcus; Desulfovibrio; Dictyoglomus; Enterococcus; Fusobacterium; Gemmatimonas; Herpetosiphon; Hydrogenobaculum; Nitrosomonas; Nostoc; Persephonella; Porphyromonas; Rhodopirellula; Salinispora; Shewanella; Sulfurihydrogenibium; Thermoanaerobacter; Th…	2	Flavobacterium; Streptococcus	6	Dickeya; Leptothrix; Pelodictyon; Rhodospirillum; Ruegeria; Sulfitobacter
	LCs	31	Acidobacterium; Akkermansia; Bacteroides; Bordetella; Burkholderia; Caldicellulosiruptor; Chlorobaculum; Chlorobium; Chloroflexus; Clostridium; Deinococcus; Desulfovibrio; Dictyoglomus; Enterococcus; Fusobacterium; Gemmatimonas; Herpetosiphon; Hydrogenobaculum; Nitrosomonas; Nostoc; Persephonella; Porphyromonas; Rhodopirellula; Salinispora; Shewanella; Sulfurihydrogenibium; Thermoanaerobacter; Th…	2	Flavobacterium; Streptococcus	6	Dickeya; Leptothrix; Pelodictyon; Rhodospirillum; Ruegeria; Sulfitobacter
	QCs	31	Acidobacterium; Akkermansia; Bacteroides; Bordetella; Burkholderia; Caldicellulosiruptor; Chlorobaculum; Chlorobium; Chloroflexus; Clostridium; Deinococcus; Desulfovibrio; Dictyoglomus; Enterococcus; Fusobacterium; Gemmatimonas; Herpetosiphon; Hydrogenobaculum; Nitrosomonas; Nostoc; Persephonella; Porphyromonas; Rhodopirellula; Salinispora; Shewanella; Sulfurihydrogenibium; Thermoanaerobacter; Th…	2	Flavobacterium; Streptococcus	6	Dickeya; Leptothrix; Pelodictyon; Rhodospirillum; Ruegeria; Sulfitobacter
	NR1	31	Acidobacterium; Akkermansia; Bacteroides; Bordetella; Burkholderia; Caldicellulosiruptor; Chlorobaculum; Chlorobium; Chloroflexus; Clostridium; Deinococcus; Desulfovibrio; Dictyoglomus; Enterococcus; Fusobacterium; Gemmatimonas; Herpetosiphon; Hydrogenobaculum; Nitrosomonas; Nostoc; Persephonella; Porphyromonas; Rhodopirellula; Salinispora; Shewanella; Sulfurihydrogenibium; Thermoanaerobacter; Th…	2	Flavobacterium; Streptococcus	6	Dickeya; Leptothrix; Pelodictyon; Rhodospirillum; Ruegeria; Sulfitobacter
	LR1	31	Acidobacterium; Akkermansia; Bacteroides; Bordetella; Burkholderia; Caldicellulosiruptor; Chlorobaculum; Chlorobium; Chloroflexus; Clostridium; Deinococcus; Desulfovibrio; Dictyoglomus; Enterococcus; Fusobacterium; Gemmatimonas; Herpetosiphon; Hydrogenobaculum; Nitrosomonas; Nostoc; Persephonella; Porphyromonas; Rhodopirellula; Salinispora; Shewanella; Sulfurihydrogenibium; Thermoanaerobacter; Th…	2	Flavobacterium; Streptococcus	6	Dickeya; Leptothrix; Pelodictyon; Rhodospirillum; Ruegeria; Sulfitobacter
	NR2	30	Acidobacterium; Akkermansia; Bacteroides; Bordetella; Burkholderia; Caldicellulosiruptor; Chlorobaculum; Chlorobium; Chloroflexus; Clostridium; Deinococcus; Desulfovibrio; Dictyoglomus; Enterococcus; Fusobacterium; Gemmatimonas; Herpetosiphon; Hydrogenobaculum; Nitrosomonas; Nostoc; Persephonella; Porphyromonas; Rhodopirellula; Shewanella; Sulfurihydrogenibium; Thermoanaerobacter; Thermotoga; The…	2	Flavobacterium; Streptococcus	7	Dickeya; Leptothrix; Pelodictyon; Rhodospirillum; Ruegeria; Salinispora; Sulfitobacter
	LR2	30	Acidobacterium; Akkermansia; Bacteroides; Bordetella; Burkholderia; Caldicellulosiruptor; Chlorobaculum; Chlorobium; Chloroflexus; Clostridium; Deinococcus; Desulfovibrio; Dictyoglomus; Enterococcus; Fusobacterium; Gemmatimonas; Herpetosiphon; Hydrogenobaculum; Nitrosomonas; Nostoc; Persephonella; Porphyromonas; Rhodopirellula; Shewanella; Sulfurihydrogenibium; Thermoanaerobacter; Thermotoga; The…	2	Flavobacterium; Streptococcus	7	Dickeya; Leptothrix; Pelodictyon; Rhodospirillum; Ruegeria; Salinispora; Sulfitobacter
S2	NMd	31	Acidobacterium; Akkermansia; Bacteroides; Bordetella; Burkholderia; Caldicellulosiruptor; Chlorobaculum; Chlorobium; Chloroflexus; Clostridium; Deinococcus; Desulfovibrio; Dictyoglomus; Enterococcus; Fusobacterium; Gemmatimonas; Herpetosiphon; Hydrogenobaculum; Nitrosomonas; Nostoc; Persephonella; Porphyromonas; Rhodopirellula; Salinispora; Shewanella; Sulfurihydrogenibium; Thermoanaerobacter; Th…	2	Flavobacterium; Streptococcus	6	Dickeya; Leptothrix; Pelodictyon; Rhodospirillum; Ruegeria; Sulfitobacter
	LMd	31	Acidobacterium; Akkermansia; Bacteroides; Bordetella; Burkholderia; Caldicellulosiruptor; Chlorobaculum; Chlorobium; Chloroflexus; Clostridium; Deinococcus; Desulfovibrio; Dictyoglomus; Enterococcus; Fusobacterium; Gemmatimonas; Herpetosiphon; Hydrogenobaculum; Nitrosomonas; Nostoc; Persephonella; Porphyromonas; Rhodopirellula; Salinispora; Shewanella; Sulfurihydrogenibium; Thermoanaerobacter; Th…	2	Flavobacterium; Streptococcus	6	Dickeya; Leptothrix; Pelodictyon; Rhodospirillum; Ruegeria; Sulfitobacter
	QMd	31	Acidobacterium; Akkermansia; Bacteroides; Bordetella; Burkholderia; Caldicellulosiruptor; Chlorobaculum; Chlorobium; Chloroflexus; Clostridium; Deinococcus; Desulfovibrio; Dictyoglomus; Enterococcus; Fusobacterium; Gemmatimonas; Herpetosiphon; Hydrogenobaculum; Nitrosomonas; Nostoc; Persephonella; Porphyromonas; Rhodopirellula; Salinispora; Shewanella; Sulfurihydrogenibium; Thermoanaerobacter; Th…	2	Flavobacterium; Streptococcus	6	Dickeya; Leptothrix; Pelodictyon; Rhodospirillum; Ruegeria; Sulfitobacter
	QdMd	31	Acidobacterium; Akkermansia; Bacteroides; Bordetella; Burkholderia; Caldicellulosiruptor; Chlorobaculum; Chlorobium; Chloroflexus; Clostridium; Deinococcus; Desulfovibrio; Dictyoglomus; Enterococcus; Fusobacterium; Gemmatimonas; Herpetosiphon; Hydrogenobaculum; Nitrosomonas; Nostoc; Persephonella; Porphyromonas; Rhodopirellula; Salinispora; Shewanella; Sulfurihydrogenibium; Thermoanaerobacter; Th…	2	Flavobacterium; Streptococcus	6	Dickeya; Leptothrix; Pelodictyon; Rhodospirillum; Ruegeria; Sulfitobacter
	NMp	31	Acidobacterium; Akkermansia; Bacteroides; Bordetella; Burkholderia; Caldicellulosiruptor; Chlorobaculum; Chlorobium; Chloroflexus; Clostridium; Deinococcus; Desulfovibrio; Dictyoglomus; Enterococcus; Fusobacterium; Gemmatimonas; Herpetosiphon; Hydrogenobaculum; Nitrosomonas; Nostoc; Persephonella; Porphyromonas; Rhodopirellula; Salinispora; Shewanella; Sulfurihydrogenibium; Thermoanaerobacter; Th…	2	Flavobacterium; Streptococcus	6	Dickeya; Leptothrix; Pelodictyon; Rhodospirillum; Ruegeria; Sulfitobacter
	LMp	31	Acidobacterium; Akkermansia; Bacteroides; Bordetella; Burkholderia; Caldicellulosiruptor; Chlorobaculum; Chlorobium; Chloroflexus; Clostridium; Deinococcus; Desulfovibrio; Dictyoglomus; Enterococcus; Fusobacterium; Gemmatimonas; Herpetosiphon; Hydrogenobaculum; Nitrosomonas; Nostoc; Persephonella; Porphyromonas; Rhodopirellula; Salinispora; Shewanella; Sulfurihydrogenibium; Thermoanaerobacter; Th…	2	Flavobacterium; Streptococcus	6	Dickeya; Leptothrix; Pelodictyon; Rhodospirillum; Ruegeria; Sulfitobacter
	QMp	31	Acidobacterium; Akkermansia; Bacteroides; Bordetella; Burkholderia; Caldicellulosiruptor; Chlorobaculum; Chlorobium; Chloroflexus; Clostridium; Deinococcus; Desulfovibrio; Dictyoglomus; Enterococcus; Fusobacterium; Gemmatimonas; Herpetosiphon; Hydrogenobaculum; Nitrosomonas; Nostoc; Persephonella; Porphyromonas; Rhodopirellula; Salinispora; Shewanella; Sulfurihydrogenibium; Thermoanaerobacter; Th…	2	Flavobacterium; Streptococcus	6	Dickeya; Leptothrix; Pelodictyon; Rhodospirillum; Ruegeria; Sulfitobacter
	NBp	31	Acidobacterium; Akkermansia; Bacteroides; Bordetella; Burkholderia; Caldicellulosiruptor; Chlorobaculum; Chlorobium; Chloroflexus; Clostridium; Deinococcus; Desulfovibrio; Dictyoglomus; Enterococcus; Fusobacterium; Gemmatimonas; Herpetosiphon; Hydrogenobaculum; Nitrosomonas; Nostoc; Persephonella; Porphyromonas; Rhodopirellula; Salinispora; Shewanella; Sulfurihydrogenibium; Thermoanaerobacter; Th…	2	Flavobacterium; Streptococcus	6	Dickeya; Leptothrix; Pelodictyon; Rhodospirillum; Ruegeria; Sulfitobacter
	LBp	31	Acidobacterium; Akkermansia; Bacteroides; Bordetella; Burkholderia; Caldicellulosiruptor; Chlorobaculum; Chlorobium; Chloroflexus; Clostridium; Deinococcus; Desulfovibrio; Dictyoglomus; Enterococcus; Fusobacterium; Gemmatimonas; Herpetosiphon; Hydrogenobaculum; Nitrosomonas; Nostoc; Persephonella; Porphyromonas; Rhodopirellula; Salinispora; Shewanella; Sulfurihydrogenibium; Thermoanaerobacter; Th…	2	Flavobacterium; Streptococcus	6	Dickeya; Leptothrix; Pelodictyon; Rhodospirillum; Ruegeria; Sulfitobacter
	QBp	31	Acidobacterium; Akkermansia; Bacteroides; Bordetella; Burkholderia; Caldicellulosiruptor; Chlorobaculum; Chlorobium; Chloroflexus; Clostridium; Deinococcus; Desulfovibrio; Dictyoglomus; Enterococcus; Fusobacterium; Gemmatimonas; Herpetosiphon; Hydrogenobaculum; Nitrosomonas; Nostoc; Persephonella; Porphyromonas; Rhodopirellula; Salinispora; Shewanella; Sulfurihydrogenibium; Thermoanaerobacter; Th…	2	Flavobacterium; Streptococcus	6	Dickeya; Leptothrix; Pelodictyon; Rhodospirillum; Ruegeria; Sulfitobacter
	NCs	31	Acidobacterium; Akkermansia; Bacteroides; Bordetella; Burkholderia; Caldicellulosiruptor; Chlorobaculum; Chlorobium; Chloroflexus; Clostridium; Deinococcus; Desulfovibrio; Dictyoglomus; Enterococcus; Fusobacterium; Gemmatimonas; Herpetosiphon; Hydrogenobaculum; Nitrosomonas; Nostoc; Persephonella; Porphyromonas; Rhodopirellula; Salinispora; Shewanella; Sulfurihydrogenibium; Thermoanaerobacter; Th…	2	Flavobacterium; Streptococcus	6	Dickeya; Leptothrix; Pelodictyon; Rhodospirillum; Ruegeria; Sulfitobacter
	LCs	31	Acidobacterium; Akkermansia; Bacteroides; Bordetella; Burkholderia; Caldicellulosiruptor; Chlorobaculum; Chlorobium; Chloroflexus; Clostridium; Deinococcus; Desulfovibrio; Dictyoglomus; Enterococcus; Fusobacterium; Gemmatimonas; Herpetosiphon; Hydrogenobaculum; Nitrosomonas; Nostoc; Persephonella; Porphyromonas; Rhodopirellula; Salinispora; Shewanella; Sulfurihydrogenibium; Thermoanaerobacter; Th…	2	Flavobacterium; Streptococcus	6	Dickeya; Leptothrix; Pelodictyon; Rhodospirillum; Ruegeria; Sulfitobacter
	QCs	31	Acidobacterium; Akkermansia; Bacteroides; Bordetella; Burkholderia; Caldicellulosiruptor; Chlorobaculum; Chlorobium; Chloroflexus; Clostridium; Deinococcus; Desulfovibrio; Dictyoglomus; Enterococcus; Fusobacterium; Gemmatimonas; Herpetosiphon; Hydrogenobaculum; Nitrosomonas; Nostoc; Persephonella; Porphyromonas; Rhodopirellula; Salinispora; Shewanella; Sulfurihydrogenibium; Thermoanaerobacter; Th…	2	Flavobacterium; Streptococcus	6	Dickeya; Leptothrix; Pelodictyon; Rhodospirillum; Ruegeria; Sulfitobacter
	NR1	31	Acidobacterium; Akkermansia; Bacteroides; Bordetella; Burkholderia; Caldicellulosiruptor; Chlorobaculum; Chlorobium; Chloroflexus; Clostridium; Deinococcus; Desulfovibrio; Dictyoglomus; Enterococcus; Fusobacterium; Gemmatimonas; Herpetosiphon; Hydrogenobaculum; Nitrosomonas; Nostoc; Persephonella; Porphyromonas; Rhodopirellula; Salinispora; Shewanella; Sulfurihydrogenibium; Thermoanaerobacter; Th…	2	Flavobacterium; Streptococcus	6	Dickeya; Leptothrix; Pelodictyon; Rhodospirillum; Ruegeria; Sulfitobacter
	LR1	31	Acidobacterium; Akkermansia; Bacteroides; Bordetella; Burkholderia; Caldicellulosiruptor; Chlorobaculum; Chlorobium; Chloroflexus; Clostridium; Deinococcus; Desulfovibrio; Dictyoglomus; Enterococcus; Fusobacterium; Gemmatimonas; Herpetosiphon; Hydrogenobaculum; Nitrosomonas; Nostoc; Persephonella; Porphyromonas; Rhodopirellula; Salinispora; Shewanella; Sulfurihydrogenibium; Thermoanaerobacter; Th…	2	Flavobacterium; Streptococcus	6	Dickeya; Leptothrix; Pelodictyon; Rhodospirillum; Ruegeria; Sulfitobacter
	NR2	30	Acidobacterium; Akkermansia; Bacteroides; Bordetella; Burkholderia; Caldicellulosiruptor; Chlorobaculum; Chlorobium; Chloroflexus; Clostridium; Deinococcus; Desulfovibrio; Dictyoglomus; Enterococcus; Fusobacterium; Gemmatimonas; Herpetosiphon; Hydrogenobaculum; Nitrosomonas; Nostoc; Persephonella; Porphyromonas; Rhodopirellula; Shewanella; Sulfurihydrogenibium; Thermoanaerobacter; Thermotoga; The…	2	Flavobacterium; Streptococcus	7	Dickeya; Leptothrix; Pelodictyon; Rhodospirillum; Ruegeria; Salinispora; Sulfitobacter
	LR2	30	Acidobacterium; Akkermansia; Bacteroides; Bordetella; Burkholderia; Caldicellulosiruptor; Chlorobaculum; Chlorobium; Chloroflexus; Clostridium; Deinococcus; Desulfovibrio; Dictyoglomus; Enterococcus; Fusobacterium; Gemmatimonas; Herpetosiphon; Hydrogenobaculum; Nitrosomonas; Nostoc; Persephonella; Porphyromonas; Rhodopirellula; Shewanella; Sulfurihydrogenibium; Thermoanaerobacter; Thermotoga; The…	2	Flavobacterium; Streptococcus	7	Dickeya; Leptothrix; Pelodictyon; Rhodospirillum; Ruegeria; Salinispora; Sulfitobacter
S3	NMd	34	Acidobacterium; Akkermansia; Bacteroides; Bordetella; Burkholderia; Caldicellulosiruptor; Chlorobaculum; Chlorobium; Chloroflexus; Clostridium; Deinococcus; Desulfovibrio; Dickeya; Dictyoglomus; Enterococcus; Fusobacterium; Gemmatimonas; Herpetosiphon; Hydrogenobaculum; Leptothrix; Nitrosomonas; Nostoc; Persephonella; Porphyromonas; Rhodopirellula; Ruegeria; Salinispora; Shewanella; Sulfitobacter…	6	Escherichia; Flavobacterium; Helicobacter; Proteus; Pseudomonas; Streptococcus	3	Pelodictyon; Rhodospirillum; Thermotoga
	LMd	24	Acidobacterium; Akkermansia; Bacteroides; Burkholderia; Caldicellulosiruptor; Chloroflexus; Clostridium; Desulfovibrio; Dictyoglomus; Enterococcus; Fusobacterium; Herpetosiphon; Hydrogenobaculum; Nostoc; Persephonella; Porphyromonas; Ruegeria; Salinispora; Shewanella; Sulfitobacter; Sulfurihydrogenibium; Thermoanaerobacter; Treponema; Zymomonas	7	Escherichia; Flavobacterium; Helicobacter; Lawsonella; Proteus; Pseudomonas; Staphylococcus	13	Bordetella; Chlorobaculum; Chlorobium; Deinococcus; Dickeya; Gemmatimonas; Leptothrix; Nitrosomonas; Pelodictyon; Rhodopirellula; Rhodospirillum; Thermotoga; Thermus
	QMd	34	Acidobacterium; Akkermansia; Bacteroides; Bordetella; Burkholderia; Caldicellulosiruptor; Chlorobaculum; Chlorobium; Chloroflexus; Clostridium; Deinococcus; Desulfovibrio; Dickeya; Dictyoglomus; Enterococcus; Fusobacterium; Gemmatimonas; Herpetosiphon; Hydrogenobaculum; Leptothrix; Nitrosomonas; Nostoc; Persephonella; Porphyromonas; Rhodopirellula; Ruegeria; Salinispora; Shewanella; Sulfitobacter…	6	Escherichia; Flavobacterium; Helicobacter; Proteus; Pseudomonas; Streptococcus	3	Pelodictyon; Rhodospirillum; Thermotoga
	QdMd	33	Acidobacterium; Akkermansia; Bacteroides; Bordetella; Burkholderia; Caldicellulosiruptor; Chlorobaculum; Chlorobium; Chloroflexus; Clostridium; Deinococcus; Desulfovibrio; Dickeya; Dictyoglomus; Enterococcus; Fusobacterium; Gemmatimonas; Herpetosiphon; Hydrogenobaculum; Leptothrix; Nitrosomonas; Nostoc; Persephonella; Porphyromonas; Ruegeria; Salinispora; Shewanella; Sulfitobacter; Sulfurihydroge…	5	Escherichia; Flavobacterium; Helicobacter; Proteus; Pseudomonas	4	Pelodictyon; Rhodopirellula; Rhodospirillum; Thermotoga
	NMp	35	Acidobacterium; Akkermansia; Bacteroides; Bordetella; Burkholderia; Caldicellulosiruptor; Chlorobaculum; Chlorobium; Chloroflexus; Clostridium; Deinococcus; Desulfovibrio; Dickeya; Dictyoglomus; Enterococcus; Fusobacterium; Gemmatimonas; Herpetosiphon; Hydrogenobaculum; Leptothrix; Nitrosomonas; Nostoc; Persephonella; Porphyromonas; Rhodopirellula; Ruegeria; Salinispora; Shewanella; Sulfitobacter…	5	Escherichia; Flavobacterium; Helicobacter; Pseudomonas; Streptococcus	2	Pelodictyon; Rhodospirillum
	LMp	30	Akkermansia; Bacteroides; Bordetella; Burkholderia; Caldicellulosiruptor; Chlorobaculum; Chlorobium; Chloroflexus; Clostridium; Deinococcus; Desulfovibrio; Dickeya; Enterococcus; Fusobacterium; Gemmatimonas; Herpetosiphon; Hydrogenobaculum; Nitrosomonas; Nostoc; Persephonella; Porphyromonas; Ruegeria; Salinispora; Shewanella; Sulfitobacter; Sulfurihydrogenibium; Thermoanaerobacter; Thermotoga; Th…	7	Escherichia; Flavobacterium; Helicobacter; Hydrogenobacter; Proteus; Pseudomonas; Streptococcus	7	Acidobacterium; Dictyoglomus; Leptothrix; Pelodictyon; Rhodopirellula; Rhodospirillum; Zymomonas
	QMp	35	Acidobacterium; Akkermansia; Bacteroides; Bordetella; Burkholderia; Caldicellulosiruptor; Chlorobaculum; Chlorobium; Chloroflexus; Clostridium; Deinococcus; Desulfovibrio; Dickeya; Dictyoglomus; Enterococcus; Fusobacterium; Gemmatimonas; Herpetosiphon; Hydrogenobaculum; Leptothrix; Nitrosomonas; Nostoc; Persephonella; Porphyromonas; Rhodopirellula; Ruegeria; Salinispora; Shewanella; Sulfitobacter…	5	Escherichia; Flavobacterium; Helicobacter; Pseudomonas; Streptococcus	2	Pelodictyon; Rhodospirillum
	NBp	35	Acidobacterium; Akkermansia; Bacteroides; Bordetella; Burkholderia; Caldicellulosiruptor; Chlorobaculum; Chlorobium; Chloroflexus; Clostridium; Deinococcus; Desulfovibrio; Dickeya; Dictyoglomus; Enterococcus; Fusobacterium; Gemmatimonas; Herpetosiphon; Hydrogenobaculum; Leptothrix; Nitrosomonas; Nostoc; Persephonella; Porphyromonas; Rhodopirellula; Ruegeria; Salinispora; Shewanella; Sulfitobacter…	5	Escherichia; Flavobacterium; Helicobacter; Pseudomonas; Streptococcus	2	Pelodictyon; Rhodospirillum
	LBp	31	Akkermansia; Bacteroides; Bordetella; Burkholderia; Caldicellulosiruptor; Chlorobaculum; Chlorobium; Chloroflexus; Clostridium; Deinococcus; Desulfovibrio; Dickeya; Dictyoglomus; Enterococcus; Fusobacterium; Gemmatimonas; Herpetosiphon; Hydrogenobaculum; Nitrosomonas; Nostoc; Persephonella; Porphyromonas; Rhodopirellula; Ruegeria; Shewanella; Sulfitobacter; Sulfurihydrogenibium; Thermoanaerobacte…	6	Escherichia; Flavobacterium; Helicobacter; Proteus; Pseudomonas; Streptococcus	6	Acidobacterium; Leptothrix; Pelodictyon; Rhodospirillum; Salinispora; Zymomonas
	QBp	35	Acidobacterium; Akkermansia; Bacteroides; Bordetella; Burkholderia; Caldicellulosiruptor; Chlorobaculum; Chlorobium; Chloroflexus; Clostridium; Deinococcus; Desulfovibrio; Dickeya; Dictyoglomus; Enterococcus; Fusobacterium; Gemmatimonas; Herpetosiphon; Hydrogenobaculum; Leptothrix; Nitrosomonas; Nostoc; Persephonella; Porphyromonas; Rhodopirellula; Ruegeria; Salinispora; Shewanella; Sulfitobacter…	5	Escherichia; Flavobacterium; Helicobacter; Pseudomonas; Streptococcus	2	Pelodictyon; Rhodospirillum
	NCs	34	Acidobacterium; Akkermansia; Bacteroides; Bordetella; Burkholderia; Caldicellulosiruptor; Chlorobaculum; Chlorobium; Chloroflexus; Clostridium; Deinococcus; Desulfovibrio; Dickeya; Dictyoglomus; Enterococcus; Fusobacterium; Gemmatimonas; Herpetosiphon; Hydrogenobaculum; Leptothrix; Nitrosomonas; Nostoc; Persephonella; Porphyromonas; Ruegeria; Salinispora; Shewanella; Sulfitobacter; Sulfurihydroge…	6	Escherichia; Flavobacterium; Helicobacter; Proteus; Pseudomonas; Streptococcus	3	Pelodictyon; Rhodopirellula; Rhodospirillum
	LCs	35	Acidobacterium; Akkermansia; Bacteroides; Bordetella; Burkholderia; Caldicellulosiruptor; Chlorobaculum; Chlorobium; Chloroflexus; Clostridium; Deinococcus; Desulfovibrio; Dickeya; Dictyoglomus; Enterococcus; Fusobacterium; Gemmatimonas; Herpetosiphon; Hydrogenobaculum; Leptothrix; Nitrosomonas; Nostoc; Persephonella; Porphyromonas; Rhodopirellula; Ruegeria; Salinispora; Shewanella; Sulfitobacter…	6	Escherichia; Flavobacterium; Helicobacter; Proteus; Pseudomonas; Streptococcus	2	Pelodictyon; Rhodospirillum
	QCs	35	Acidobacterium; Akkermansia; Bacteroides; Bordetella; Burkholderia; Caldicellulosiruptor; Chlorobaculum; Chlorobium; Chloroflexus; Clostridium; Deinococcus; Desulfovibrio; Dickeya; Dictyoglomus; Enterococcus; Fusobacterium; Gemmatimonas; Herpetosiphon; Hydrogenobaculum; Leptothrix; Nitrosomonas; Nostoc; Persephonella; Porphyromonas; Rhodopirellula; Ruegeria; Salinispora; Shewanella; Sulfitobacter…	6	Escherichia; Flavobacterium; Helicobacter; Proteus; Pseudomonas; Streptococcus	2	Pelodictyon; Rhodospirillum
	NR1	34	Acidobacterium; Akkermansia; Bacteroides; Bordetella; Burkholderia; Caldicellulosiruptor; Chlorobaculum; Chlorobium; Chloroflexus; Clostridium; Deinococcus; Desulfovibrio; Dickeya; Dictyoglomus; Enterococcus; Fusobacterium; Gemmatimonas; Herpetosiphon; Hydrogenobaculum; Nitrosomonas; Nostoc; Persephonella; Porphyromonas; Rhodopirellula; Ruegeria; Salinispora; Shewanella; Sulfitobacter; Sulfurihyd…	6	Escherichia; Flavobacterium; Helicobacter; Proteus; Pseudomonas; Streptococcus	3	Leptothrix; Pelodictyon; Rhodospirillum
	LR1	32	Akkermansia; Bacteroides; Bordetella; Burkholderia; Caldicellulosiruptor; Chlorobaculum; Chlorobium; Chloroflexus; Clostridium; Deinococcus; Desulfovibrio; Dickeya; Dictyoglomus; Enterococcus; Fusobacterium; Gemmatimonas; Herpetosiphon; Hydrogenobaculum; Nitrosomonas; Nostoc; Persephonella; Porphyromonas; Rhodopirellula; Ruegeria; Shewanella; Sulfitobacter; Sulfurihydrogenibium; Thermoanaerobacte…	6	Escherichia; Flavobacterium; Helicobacter; Proteus; Pseudomonas; Streptococcus	5	Acidobacterium; Leptothrix; Pelodictyon; Rhodospirillum; Salinispora
	NR2	30	Acidobacterium; Akkermansia; Bacteroides; Bordetella; Burkholderia; Caldicellulosiruptor; Chlorobaculum; Chlorobium; Chloroflexus; Clostridium; Deinococcus; Desulfovibrio; Dictyoglomus; Enterococcus; Fusobacterium; Gemmatimonas; Herpetosiphon; Hydrogenobaculum; Nitrosomonas; Nostoc; Persephonella; Porphyromonas; Rhodopirellula; Shewanella; Sulfurihydrogenibium; Thermoanaerobacter; Thermotoga; The…	6	Escherichia; Flavobacterium; Helicobacter; Proteus; Pseudomonas; Streptococcus	7	Dickeya; Leptothrix; Pelodictyon; Rhodospirillum; Ruegeria; Salinispora; Sulfitobacter
	LR2	30	Acidobacterium; Akkermansia; Bacteroides; Bordetella; Burkholderia; Caldicellulosiruptor; Chlorobaculum; Chlorobium; Chloroflexus; Clostridium; Deinococcus; Desulfovibrio; Dictyoglomus; Enterococcus; Fusobacterium; Gemmatimonas; Herpetosiphon; Hydrogenobaculum; Nitrosomonas; Nostoc; Persephonella; Porphyromonas; Rhodopirellula; Shewanella; Sulfurihydrogenibium; Thermoanaerobacter; Thermotoga; The…	6	Escherichia; Flavobacterium; Helicobacter; Proteus; Pseudomonas; Streptococcus	7	Dickeya; Leptothrix; Pelodictyon; Rhodospirillum; Ruegeria; Salinispora; Sulfitobacter
S4	NMd	34	Acidobacterium; Akkermansia; Bacteroides; Bordetella; Burkholderia; Caldicellulosiruptor; Chlorobaculum; Chlorobium; Chloroflexus; Clostridium; Deinococcus; Desulfovibrio; Dickeya; Dictyoglomus; Enterococcus; Fusobacterium; Gemmatimonas; Herpetosiphon; Hydrogenobaculum; Leptothrix; Nitrosomonas; Nostoc; Persephonella; Porphyromonas; Ruegeria; Salinispora; Shewanella; Sulfitobacter; Sulfurihydroge…	3	Brevundimonas; Flavobacterium; Streptococcus	3	Pelodictyon; Rhodopirellula; Rhodospirillum
	LMd	31	Acidobacterium; Akkermansia; Bacteroides; Bordetella; Caldicellulosiruptor; Chlorobaculum; Chlorobium; Chloroflexus; Clostridium; Deinococcus; Desulfovibrio; Dictyoglomus; Enterococcus; Fusobacterium; Gemmatimonas; Herpetosiphon; Hydrogenobaculum; Nostoc; Persephonella; Porphyromonas; Rhodopirellula; Ruegeria; Salinispora; Shewanella; Sulfitobacter; Sulfurihydrogenibium; Thermoanaerobacter; Therm…	4	Bradyrhizobium; Brevundimonas; Escherichia; Pseudomonas	6	Burkholderia; Dickeya; Leptothrix; Nitrosomonas; Pelodictyon; Rhodospirillum
	QMd	34	Acidobacterium; Akkermansia; Bacteroides; Bordetella; Burkholderia; Caldicellulosiruptor; Chlorobaculum; Chlorobium; Chloroflexus; Clostridium; Deinococcus; Desulfovibrio; Dickeya; Dictyoglomus; Enterococcus; Fusobacterium; Gemmatimonas; Herpetosiphon; Hydrogenobaculum; Leptothrix; Nitrosomonas; Nostoc; Persephonella; Porphyromonas; Ruegeria; Salinispora; Shewanella; Sulfitobacter; Sulfurihydroge…	3	Brevundimonas; Flavobacterium; Streptococcus	3	Pelodictyon; Rhodopirellula; Rhodospirillum
	QdMd	34	Acidobacterium; Akkermansia; Bacteroides; Bordetella; Burkholderia; Caldicellulosiruptor; Chlorobaculum; Chlorobium; Chloroflexus; Clostridium; Deinococcus; Desulfovibrio; Dickeya; Dictyoglomus; Enterococcus; Fusobacterium; Gemmatimonas; Herpetosiphon; Hydrogenobaculum; Leptothrix; Nitrosomonas; Nostoc; Persephonella; Porphyromonas; Ruegeria; Salinispora; Shewanella; Sulfitobacter; Sulfurihydroge…	2	Flavobacterium; Streptococcus	3	Pelodictyon; Rhodopirellula; Rhodospirillum
	NMp	34	Acidobacterium; Akkermansia; Bacteroides; Bordetella; Burkholderia; Caldicellulosiruptor; Chlorobaculum; Chlorobium; Chloroflexus; Clostridium; Deinococcus; Desulfovibrio; Dickeya; Dictyoglomus; Enterococcus; Fusobacterium; Gemmatimonas; Herpetosiphon; Hydrogenobaculum; Leptothrix; Nitrosomonas; Nostoc; Persephonella; Porphyromonas; Ruegeria; Salinispora; Shewanella; Sulfitobacter; Sulfurihydroge…	3	Brevundimonas; Flavobacterium; Streptococcus	3	Pelodictyon; Rhodopirellula; Rhodospirillum
	LMp	32	Acidobacterium; Akkermansia; Bacteroides; Bordetella; Caldicellulosiruptor; Chlorobaculum; Chlorobium; Chloroflexus; Clostridium; Deinococcus; Desulfovibrio; Dickeya; Enterococcus; Fusobacterium; Gemmatimonas; Herpetosiphon; Hydrogenobaculum; Nitrosomonas; Nostoc; Persephonella; Porphyromonas; Rhodopirellula; Ruegeria; Salinispora; Shewanella; Sulfitobacter; Sulfurihydrogenibium; Thermoanaerobact…	5	Brevundimonas; Escherichia; Flavobacterium; Pseudomonas; Streptococcus	5	Burkholderia; Dictyoglomus; Leptothrix; Pelodictyon; Rhodospirillum
	QMp	34	Acidobacterium; Akkermansia; Bacteroides; Bordetella; Burkholderia; Caldicellulosiruptor; Chlorobaculum; Chlorobium; Chloroflexus; Clostridium; Deinococcus; Desulfovibrio; Dickeya; Dictyoglomus; Enterococcus; Fusobacterium; Gemmatimonas; Herpetosiphon; Hydrogenobaculum; Leptothrix; Nitrosomonas; Nostoc; Persephonella; Porphyromonas; Ruegeria; Salinispora; Shewanella; Sulfitobacter; Sulfurihydroge…	2	Flavobacterium; Streptococcus	3	Pelodictyon; Rhodopirellula; Rhodospirillum
	NBp	34	Acidobacterium; Akkermansia; Bacteroides; Bordetella; Burkholderia; Caldicellulosiruptor; Chlorobaculum; Chlorobium; Chloroflexus; Clostridium; Deinococcus; Desulfovibrio; Dickeya; Dictyoglomus; Enterococcus; Fusobacterium; Gemmatimonas; Herpetosiphon; Hydrogenobaculum; Leptothrix; Nitrosomonas; Nostoc; Persephonella; Porphyromonas; Ruegeria; Salinispora; Shewanella; Sulfitobacter; Sulfurihydroge…	3	Brevundimonas; Flavobacterium; Streptococcus	3	Pelodictyon; Rhodopirellula; Rhodospirillum
	LBp	32	Acidobacterium; Akkermansia; Bacteroides; Bordetella; Burkholderia; Caldicellulosiruptor; Chlorobaculum; Chlorobium; Chloroflexus; Clostridium; Deinococcus; Desulfovibrio; Dickeya; Dictyoglomus; Enterococcus; Fusobacterium; Gemmatimonas; Herpetosiphon; Hydrogenobaculum; Nitrosomonas; Nostoc; Persephonella; Porphyromonas; Ruegeria; Shewanella; Sulfitobacter; Sulfurihydrogenibium; Thermoanaerobacte…	3	Brevundimonas; Flavobacterium; Streptococcus	5	Leptothrix; Pelodictyon; Rhodopirellula; Rhodospirillum; Salinispora
	QBp	34	Acidobacterium; Akkermansia; Bacteroides; Bordetella; Burkholderia; Caldicellulosiruptor; Chlorobaculum; Chlorobium; Chloroflexus; Clostridium; Deinococcus; Desulfovibrio; Dickeya; Dictyoglomus; Enterococcus; Fusobacterium; Gemmatimonas; Herpetosiphon; Hydrogenobaculum; Leptothrix; Nitrosomonas; Nostoc; Persephonella; Porphyromonas; Ruegeria; Salinispora; Shewanella; Sulfitobacter; Sulfurihydroge…	2	Flavobacterium; Streptococcus	3	Pelodictyon; Rhodopirellula; Rhodospirillum
	NCs	34	Acidobacterium; Akkermansia; Bacteroides; Bordetella; Burkholderia; Caldicellulosiruptor; Chlorobaculum; Chlorobium; Chloroflexus; Clostridium; Deinococcus; Desulfovibrio; Dickeya; Dictyoglomus; Enterococcus; Fusobacterium; Gemmatimonas; Herpetosiphon; Hydrogenobaculum; Leptothrix; Nitrosomonas; Nostoc; Persephonella; Porphyromonas; Ruegeria; Salinispora; Shewanella; Sulfitobacter; Sulfurihydroge…	2	Flavobacterium; Streptococcus	3	Pelodictyon; Rhodopirellula; Rhodospirillum
	LCs	34	Acidobacterium; Akkermansia; Bacteroides; Bordetella; Burkholderia; Caldicellulosiruptor; Chlorobaculum; Chlorobium; Chloroflexus; Clostridium; Deinococcus; Desulfovibrio; Dickeya; Dictyoglomus; Enterococcus; Fusobacterium; Gemmatimonas; Herpetosiphon; Hydrogenobaculum; Leptothrix; Nitrosomonas; Nostoc; Persephonella; Porphyromonas; Ruegeria; Salinispora; Shewanella; Sulfitobacter; Sulfurihydroge…	2	Flavobacterium; Streptococcus	3	Pelodictyon; Rhodopirellula; Rhodospirillum
	QCs	34	Acidobacterium; Akkermansia; Bacteroides; Bordetella; Burkholderia; Caldicellulosiruptor; Chlorobaculum; Chlorobium; Chloroflexus; Clostridium; Deinococcus; Desulfovibrio; Dickeya; Dictyoglomus; Enterococcus; Fusobacterium; Gemmatimonas; Herpetosiphon; Hydrogenobaculum; Leptothrix; Nitrosomonas; Nostoc; Persephonella; Porphyromonas; Ruegeria; Salinispora; Shewanella; Sulfitobacter; Sulfurihydroge…	2	Flavobacterium; Streptococcus	3	Pelodictyon; Rhodopirellula; Rhodospirillum
	NR1	33	Acidobacterium; Akkermansia; Bacteroides; Bordetella; Burkholderia; Caldicellulosiruptor; Chlorobaculum; Chlorobium; Chloroflexus; Clostridium; Deinococcus; Desulfovibrio; Dickeya; Dictyoglomus; Enterococcus; Fusobacterium; Gemmatimonas; Herpetosiphon; Hydrogenobaculum; Nitrosomonas; Nostoc; Persephonella; Porphyromonas; Ruegeria; Salinispora; Shewanella; Sulfitobacter; Sulfurihydrogenibium; Ther…	2	Flavobacterium; Streptococcus	4	Leptothrix; Pelodictyon; Rhodopirellula; Rhodospirillum
	LR1	31	Akkermansia; Bacteroides; Bordetella; Burkholderia; Caldicellulosiruptor; Chlorobaculum; Chlorobium; Chloroflexus; Clostridium; Deinococcus; Desulfovibrio; Dickeya; Dictyoglomus; Enterococcus; Fusobacterium; Gemmatimonas; Herpetosiphon; Hydrogenobaculum; Nitrosomonas; Nostoc; Persephonella; Porphyromonas; Ruegeria; Shewanella; Sulfitobacter; Sulfurihydrogenibium; Thermoanaerobacter; Thermotoga; T…	2	Flavobacterium; Streptococcus	6	Acidobacterium; Leptothrix; Pelodictyon; Rhodopirellula; Rhodospirillum; Salinispora
	NR2	29	Acidobacterium; Akkermansia; Bacteroides; Bordetella; Burkholderia; Caldicellulosiruptor; Chlorobaculum; Chlorobium; Chloroflexus; Clostridium; Deinococcus; Desulfovibrio; Dictyoglomus; Enterococcus; Fusobacterium; Gemmatimonas; Herpetosiphon; Hydrogenobaculum; Nitrosomonas; Nostoc; Persephonella; Porphyromonas; Shewanella; Sulfurihydrogenibium; Thermoanaerobacter; Thermotoga; Thermus; Treponema;…	2	Flavobacterium; Streptococcus	8	Dickeya; Leptothrix; Pelodictyon; Rhodopirellula; Rhodospirillum; Ruegeria; Salinispora; Sulfitobacter
	LR2	29	Acidobacterium; Akkermansia; Bacteroides; Bordetella; Burkholderia; Caldicellulosiruptor; Chlorobaculum; Chlorobium; Chloroflexus; Clostridium; Deinococcus; Desulfovibrio; Dictyoglomus; Enterococcus; Fusobacterium; Gemmatimonas; Herpetosiphon; Hydrogenobaculum; Nitrosomonas; Nostoc; Persephonella; Porphyromonas; Shewanella; Sulfurihydrogenibium; Thermoanaerobacter; Thermotoga; Thermus; Treponema;…	3	Brevundimonas; Flavobacterium; Streptococcus	8	Dickeya; Leptothrix; Pelodictyon; Rhodopirellula; Rhodospirillum; Ruegeria; Salinispora; Sulfitobacter
